# Supplementary material for: The N-terminal domain of the Schaaf–Yang syndrome protein MAGEL2 likely has a role in RNA metabolism
Source: J Biol Chem. 2021 Jul 12;297(2):100959. doi: 10.1016/j.jbc.2021.100959 (PMC8350409; doi:10.1016/j.jbc.2021.100959)
Supplement: Supplemental Table S1 [file mmc1.xlsx]

## Sheet: Index
Sheet	Name	Contents
1	CtermMAGEL2 multiconsensus raw	108 proteins biotinylated by BirA*-CtermMAGEL2
2	CtermMAGEL2 edited	44 proteins biotinylated by BirA*-CtermMAGEL2 , contaminants removed
3	CtermMAGEL2 LLAA raw	67 proteins biotinylated by BirA*-CtermMAGEL2 -LLAA
4	CtermMAGEL2 LLAA edited	25 proteins biotinylated by BirA*-CtermMAGEL2-LLAA , contaminants removed
5	CtermMAGEL2 RC raw	99 proteins biotinylated by BirA*-CtermMAGEL2-RC
6	CtermMAGEL2 RC edited	56 proteins biotinylated by BirA*-CtermMAGEL2-RC, contaminants removed
7	MAGEL2 raw	70 proteins biotinylated by BirA*-MAGEL2-(full length)
8	MAGEL2 edited	35 proteins biotinylated by BirA*-MAGEL2-(full length), contaminants removed
9	MAGEL2 heat stressed raw	457 proteins biotinylated by BirA*-MAGEL2-(full length) in stressed cells
10	MAGEL2 heat stressed edited	364 proteins biotinylated by BirA*-MAGEL2-(full length) in stressed cells, contaminants removed
11	CtermMAGEL2 heat stressed raw	1009 proteins biotinylated by BirA*-Cterm-MAGEL2-(full length) in stressed cells
12	CtermMAGEL2 heat stressed edited	768 proteins biotinylated by BirA*-Cterm-MAGEL2-(full length) in stressed cells, contaminants removed
13- 18	Original mass spec files CTermMAGEL2
19-21	Original mass spec files CTermMAGEL2LLAA
22-24	Original mass spec files CTermMAGEL2RC
25-27	Original mass spec files MAGEL2

## Sheet: 1-CtermMAGEL2  raw
Description	CtermMAGEL2 1	CtermMAGEL2 2	CtermMAGEL2 3	CtermMAGEL2 4	CtermMAGEL2 5	CtermMAGEL2 6	Average
Keratin, type II cytoskeletal 2 epidermal OS=Homo sapiens GN=KRT2 PE=1 SV=2 - [K22E_HUMAN]	2.26413e+08	5.00224e+08	4.72051e+08	2.68923e+08	1.11466e+08	1.61162e+08	2.9004e+08
Keratin, type I cytoskeletal 9 OS=Homo sapiens GN=KRT9 PE=1 SV=3 - [K1C9_HUMAN]	5.34791e+08	4.56548e+08	2.70299e+08	1.8113e+08	1.11235e+08	1.65235e+08	2.8654e+08
Keratin, type II cytoskeletal 1 OS=Homo sapiens GN=KRT1 PE=1 SV=6 - [K2C1_HUMAN]	7.05936e+08	8.91031e+08	6.43808e+08	4.48948e+08	2.40458e+08	3.27675e+08	5.42976e+08
Filamin-A OS=Homo sapiens GN=FLNA PE=1 SV=1 - [Q5HY54_HUMAN]	1.54072e+09	9.69006e+08	4.9935e+08	7.09065e+08	5.21233e+08	9.11102e+08	8.58413e+08
Pyruvate carboxylase, mitochondrial OS=Homo sapiens GN=PC PE=1 SV=2 - [PYC_HUMAN]	9.02084e+07	4.76417e+07	3.16148e+07	3.17768e+07	2.65999e+07	5.64107e+07	4.73754e+07
Nuclear migration protein nudC OS=Homo sapiens GN=NUDC PE=1 SV=1 - [NUDC_HUMAN]	3.12345e+07	6.14707e+07	3.69196e+07	3.24612e+07	3.14842e+07	3.89257e+07	3.87493e+07
Keratin, type I cytoskeletal 10 OS=Homo sapiens GN=KRT10 PE=1 SV=6 - [K1C10_HUMAN]	2.81331e+08	2.35954e+08	2.40299e+08	1.12614e+08	8.61624e+07	1.21336e+08	1.79616e+08
Glyceraldehyde-3-phosphate dehydrogenase OS=Homo sapiens GN=GAPDH PE=1 SV=3 - [G3P_HUMAN]	2.4102e+07	2.74942e+07	0	3.26279e+07	2.11149e+07	3.26155e+07	2.29924e+07
Heat shock 70 kDa protein 1A OS=Homo sapiens GN=HSPA1A PE=1 SV=1 - [HS71A_HUMAN]	7.11838e+07	5.43614e+07	2.64059e+07	4.01526e+07	3.36556e+07	4.40628e+07	4.49704e+07
Nucleophosmin OS=Homo sapiens GN=NPM1 PE=1 SV=2 - [NPM_HUMAN]	2.27947e+07	8.85737e+06	0	1.55201e+07	1.08227e+07	1.22726e+07	1.17112e+07
T-complex protein 1 subunit theta OS=Homo sapiens GN=CCT8 PE=1 SV=4 - [TCPQ_HUMAN]	185804974	9.75594e+07	5.74283e+07	8.6726e+07	6.83324e+07	100792662	9.94406e+07
Fatty acid synthase OS=Homo sapiens GN=FASN PE=1 SV=1 - [A0A0U1RQF0_HUMAN]	9.87655e+07	1.19673e+08	4.52269e+07	7.69586e+07	4.62208e+07	9.37962e+07	8.01068e+07
MAGE-like protein 2 OS=Homo sapiens GN=MAGEL2 PE=1 SV=2 - [MAGL2_HUMAN]	3.3174e+09	1.96173e+09	1.03041e+09	1.48481e+09	1.40208e+09	1.99402e+09	1.86507e+09
Methylcrotonoyl-CoA carboxylase subunit alpha, mitochondrial OS=Homo sapiens GN=MCCC1 PE=1 SV=3 - [MCCA_HUMAN]	6.26423e+07	3.05832e+07	1.96312e+07	3.25675e+07	2.47658e+07	4.05754e+07	3.51276e+07
Propionyl-CoA carboxylase alpha chain, mitochondrial (Fragment) OS=Homo sapiens GN=PCCA PE=1 SV=1 - [A0A1B0GU58_HUMAN]	3.70042e+07	3.49012e+07	1.68041e+07	3.76519e+07	2.76261e+07	3.04717e+07	3.07432e+07
Tubulin alpha-1C chain OS=Homo sapiens GN=TUBA1C PE=1 SV=1 - [TBA1C_HUMAN]	1.17307e+08	7.77635e+07	3.29048e+07	6.13873e+07	4.73669e+07	5.3228e+07	6.49928e+07
Eukaryotic initiation factor 4A-I OS=Homo sapiens GN=EIF4A1 PE=1 SV=1 - [IF4A1_HUMAN]	1.36501e+07	1.21637e+07	5.41017e+06	1.09562e+07	9.44663e+06	5.22281e+06	9.47494e+06
Transgelin-2 (Fragment) OS=Homo sapiens GN=TAGLN2 PE=1 SV=1 - [X6RJP6_HUMAN]	3.73135e+07	2.116e+07	1.52877e+07	1.22635e+10	8.69912e+09	1.74768e+10	6.41886e+09
Keratin, type I cuticular Ha1 OS=Homo sapiens GN=KRT31 PE=1 SV=3 - [K1H1_HUMAN]	0	0	5.34268e+07	0	0	7.51626e+06	1.01572e+07
Keratin, type I cytoskeletal 14 OS=Homo sapiens GN=KRT14 PE=1 SV=4 - [K1C14_HUMAN]	1.00219e+06	1.62676e+07	1.8819e+07	2.38841e+07	7.58872e+06	1.29879e+07	1.34249e+07
Crk-like protein OS=Homo sapiens GN=CRKL PE=1 SV=1 - [CRKL_HUMAN]	2.91925e+07	2.82077e+07	1.66548e+07	0	0	2.13776e+07	1.59054e+07
Elongation factor 1-alpha 1 OS=Homo sapiens GN=EEF1A1 PE=1 SV=1 - [EF1A1_HUMAN]	8.47091e+07	6.72216e+07	3.23029e+07	3.24318e+07	3.29333e+07	4.90719e+07	4.97785e+07
Tubulin beta chain OS=Homo sapiens GN=TUBB PE=1 SV=1 - [Q5JP53_HUMAN]	3.33076e+07	2.33437e+07	0	1.3202e+07	9.75077e+06	7.60362e+06	1.45346e+07
Coatomer subunit gamma-2 OS=Homo sapiens GN=COPG2 PE=1 SV=1 - [COPG2_HUMAN]	7.96165e+07	2.54686e+07	1.28334e+07	2.72711e+07	4.12823e+07	3.86194e+07	3.75152e+07
Nucleoprotein TPR OS=Homo sapiens GN=TPR PE=1 SV=3 - [TPR_HUMAN]	6.48177e+07	4.14146e+07	1.60723e+07	2.80605e+07	2.09497e+07	3.5129e+07	3.44073e+07
Keratin, type I cytoskeletal 16 OS=Homo sapiens GN=KRT16 PE=1 SV=4 - [K1C16_HUMAN]	0	1.62676e+07	1.58506e+07	2.65423e+07	7.54365e+06	1.75746e+07	1.39631e+07
Src substrate cortactin OS=Homo sapiens GN=CTTN PE=1 SV=2 - [SRC8_HUMAN]	2.35707e+07	1.36947e+07	6.76103e+06	1.1258e+07	8.21955e+06	1.08505e+07	1.23924e+07
Segment polarity protein dishevelled homolog DVL-2 (Fragment) OS=Homo sapiens GN=DVL2 PE=1 SV=1 - [I3L0M7_HUMAN]	2.77412e+07	0	0	0	0	0	4.62353e+06
Actin, cytoplasmic 1 OS=Homo sapiens GN=ACTB PE=1 SV=1 - [ACTB_HUMAN]	78039035	1.79467e+07	1.7283e+07	3.6424e+07	2.60769e+07	3.61527e+07	3.53204e+07
Keratin, type I cuticular Ha3-I OS=Homo sapiens GN=KRT33A PE=2 SV=2 - [KT33A_HUMAN]	0	0	3.4525e+07	0	0	0	5.75417e+06
Heat shock protein HSP 90-beta OS=Homo sapiens GN=HSP90AB1 PE=1 SV=4 - [HS90B_HUMAN]	2.94037e+07	1.56553e+07	5.4068e+06	1.83052e+07	1.63146e+07	4.84456e+06	1.49883e+07
Adapter molecule crk OS=Homo sapiens GN=CRK PE=1 SV=1 - [I3L297_HUMAN]	2.19308e+06	0	0	0	0	0	365514
CD2-associated protein OS=Homo sapiens GN=CD2AP PE=1 SV=1 - [CD2AP_HUMAN]	3.5583e+07	1.35726e+07	7.59402e+06	5.34962e+06	7.59713e+06	6.44385e+06	1.269e+07
60S ribosomal protein L7 OS=Homo sapiens GN=RPL7 PE=1 SV=1 - [A8MUD9_HUMAN]	4.88102e+06	2.99936e+06	0	0	0	2.49889e+06	1.72988e+06
Keratin, type II cytoskeletal 6A OS=Homo sapiens GN=KRT6A PE=1 SV=3 - [K2C6A_HUMAN]	1.34366e+08	3.00168e+07	1.67085e+08	9.64656e+07	2.63776e+07	6.70165e+07	8.68879e+07
60S ribosomal protein L6 (Fragment) OS=Homo sapiens GN=RPL6 PE=1 SV=1 - [F8VZ45_HUMAN]	1.75788e+07	5.52778e+06	1.945e+06	2088907	5.98003e+06	4.87003e+06	6.33176e+06
Ubiquitin carboxyl-terminal hydrolase 7 OS=Homo sapiens GN=USP7 PE=1 SV=2 - [UBP7_HUMAN]	3.50059e+07	3.17518e+07	7.6204e+06	1.22314e+07	1.63162e+07	3.09901e+07	2.23193e+07
Nuclease-sensitive element-binding protein 1 OS=Homo sapiens GN=YBX1 PE=1 SV=3 - [YBOX1_HUMAN]	1.34007e+06	1.38584e+07	9.30685e+06	9.07319e+06	1.06739e+07	9.32464e+06	8.9295e+06
Tubulin beta-2A chain OS=Homo sapiens GN=TUBB2A PE=1 SV=1 - [TBB2A_HUMAN]	3.33076e+07	2.33437e+07	0	1.05605e+07	8.94123e+06	7.66282e+06	1.39693e+07
Alpha-enolase OS=Homo sapiens GN=ENO1 PE=1 SV=2 - [ENOA_HUMAN]	9.9653e+06	0	0	7.44322e+06	1.25526e+07	1.15783e+07	6.92324e+06
Keratin, type II cytoskeletal 6B OS=Homo sapiens GN=KRT6B PE=1 SV=5 - [K2C6B_HUMAN]	1.51679e+08	1.61496e+08	2.58135e+08	1.62086e+08	5.65135e+07	1.05795e+08	1.49284e+08
Non-POU domain-containing octamer-binding protein OS=Homo sapiens GN=NONO PE=1 SV=4 - [NONO_HUMAN]	1.37099e+07	7.1933e+06	0	1.15359e+07	3.88971e+06	8.77248e+06	7.51689e+06
Coronin-1B OS=Homo sapiens GN=CORO1B PE=1 SV=1 - [COR1B_HUMAN]	1.30218e+07	2.72292e+07	8.20788e+06	2.02412e+07	1.58218e+07	2.55501e+07	1.83453e+07
Y-box-binding protein 3 OS=Homo sapiens GN=YBX3 PE=1 SV=4 - [YBOX3_HUMAN]	1.0306e+06	0	0	0	0	0	171767
Heterogeneous nuclear ribonucleoprotein K OS=Homo sapiens GN=HNRNPK PE=1 SV=1 - [HNRPK_HUMAN]	2.34717e+07	1.91935e+07	0	0	1.38905e+07	2.32831e+07	1.33065e+07
Keratin, type II cuticular Hb5 OS=Homo sapiens GN=KRT85 PE=1 SV=1 - [F5GYI5_HUMAN]	0	0	6.5383e+07	0	0	0	1.08972e+07
Myosin-9 OS=Homo sapiens GN=MYH9 PE=1 SV=4 - [MYH9_HUMAN]	1.86459e+07	2.24389e+07	1.1964e+07	1.39263e+07	1.23072e+07	2.08309e+07	1.66855e+07
Ran GTPase-activating protein 1 OS=Homo sapiens GN=RANGAP1 PE=1 SV=1 - [RAGP1_HUMAN]	8.32451e+06	2.23492e+07	9.09243e+06	9.5855e+06	2.43566e+07	1.13986e+07	1.41845e+07
MKL/myocardin-like protein 2 OS=Homo sapiens GN=MKL2 PE=1 SV=3 - [MKL2_HUMAN]	0	1.87722e+07	1.1702e+07	5.7427e+06	1.11233e+07	1.67509e+07	1.06818e+07
T-complex protein 1 subunit alpha OS=Homo sapiens GN=TCP1 PE=1 SV=1 - [F5H282_HUMAN]	0	0	0	8.06515e+06	4.34221e+06	2.02258e+06	2.40499e+06
TIP41-like protein OS=Homo sapiens GN=TIPRL PE=1 SV=2 - [TIPRL_HUMAN]	31878341	0	0	1.55088e+07	0	0	7.89786e+06
Keratin, type II cytoskeletal 5 OS=Homo sapiens GN=KRT5 PE=1 SV=3 - [K2C5_HUMAN]	1.98749e+08	2.58033e+07	1.67719e+08	9.64656e+07	2.45301e+07	6.92325e+07	9.70832e+07
E3 SUMO-protein ligase RanBP2 OS=Homo sapiens GN=RANBP2 PE=1 SV=2 - [RBP2_HUMAN]	3.494e+07	2.21357e+07	2.90116e+06	1.67442e+07	1.43121e+07	2.12467e+07	1.87133e+07
RuvB-like 1 OS=Homo sapiens GN=RUVBL1 PE=1 SV=1 - [RUVB1_HUMAN]	2.8381e+07	0	0	1.99648e+07	0	1.46302e+07	1.0496e+07
Vimentin OS=Homo sapiens GN=VIM PE=1 SV=4 - [VIME_HUMAN]	1.42697e+06	0	3.58963e+06	6.90969e+06	6.04447e+06	4.8898e+06	3.81009e+06
PERQ amino acid-rich with GYF domain-containing protein 2 OS=Homo sapiens GN=GIGYF2 PE=1 SV=1 - [PERQ2_HUMAN]	6.891e+06	2.02757e+07	1.00458e+07	1.48815e+07	7.27342e+06	1.38108e+07	1.21964e+07
NSFL1 cofactor p47 OS=Homo sapiens GN=NSFL1C PE=1 SV=2 - [NSF1C_HUMAN]	0	9.08292e+06	3.70611e+06	6.37092e+06	3.60923e+06	5.12536e+06	4.64909e+06
Nuclear autoantigenic sperm protein OS=Homo sapiens GN=NASP PE=1 SV=2 - [NASP_HUMAN]	1.41379e+07	0	0	0	3.31632e+06	3.72315e+06	3.52956e+06
Ribosomal protein L15 (Fragment) OS=Homo sapiens GN=RPL15 PE=1 SV=1 - [E7EQV9_HUMAN]	1.60914e+07	7.00385e+06	3.30522e+06	0	0	0	4400073
Pyruvate kinase (Fragment) OS=Homo sapiens GN=PKM PE=1 SV=1 - [H3BTN5_HUMAN]	4.43455e+06	9.32439e+06	9.2382e+06	1.96231e+07	1.47341e+07	1.35887e+07	1.18238e+07
Plasminogen activator inhibitor 1 RNA-binding protein OS=Homo sapiens GN=SERBP1 PE=1 SV=2 - [PAIRB_HUMAN]	5.64673e+07	2.24224e+07	1.10244e+07	2.20488e+07	1.1241e+07	1.73548e+07	2.34264e+07
Tubulin beta-4A chain OS=Homo sapiens GN=TUBB4A PE=1 SV=2 - [TBB4A_HUMAN]	3.07804e+07	0	0	7.18127e+06	8.47894e+06	7.72201e+06	9.02711e+06
60S ribosomal protein L8 (Fragment) OS=Homo sapiens GN=RPL8 PE=1 SV=1 - [E9PKZ0_HUMAN]	0	1.55071e+07	7.59521e+06	8.56596e+06	9.33631e+06	7.29254e+06	8.04951e+06
Acetyl-CoA carboxylase 1 OS=Homo sapiens GN=ACACA PE=1 SV=2 - [ACACA_HUMAN]	2.63844e+07	2.31484e+07	1.49236e+07	1.60918e+07	1.41454e+07	2.11251e+07	1.93031e+07
Creatine kinase B-type OS=Homo sapiens GN=CKB PE=1 SV=1 - [KCRB_HUMAN]	1.12071e+07	0	0	1.31179e+07	1.55617e+07	1.46165e+07	9.08388e+06
Histone H4 OS=Homo sapiens GN=HIST1H4A PE=1 SV=2 - [H4_HUMAN]	2.59673e+07	32927248	22652091	0	2.11403e+07	2.56913e+07	2.13964e+07
Keratin, type II cuticular Hb6 OS=Homo sapiens GN=KRT86 PE=1 SV=1 - [KRT86_HUMAN]	0	0	6.81561e+07	0	0	0	1.13593e+07
Band 4.1-like protein 3 OS=Homo sapiens GN=EPB41L3 PE=1 SV=1 - [A8K968_HUMAN]	5.7781e+06	7483544	0	6.82481e+06	7.00758e+06	5.35366e+06	5.40795e+06
Double-strand break repair protein MRE11A OS=Homo sapiens GN=MRE11A PE=1 SV=1 - [F8W7U8_HUMAN]	2.4563e+07	1.63834e+07	0	1.67629e+07	1.92681e+07	2.59376e+07	1.71525e+07
Neuroblast differentiation-associated protein AHNAK OS=Homo sapiens GN=AHNAK PE=1 SV=2 - [AHNK_HUMAN]	2.18481e+07	30344891	2.59916e+07	1.30844e+07	1.16265e+07	1.92968e+07	2.03654e+07
L-lactate dehydrogenase A chain OS=Homo sapiens GN=LDHA PE=1 SV=2 - [LDHA_HUMAN]	0	0	0	1.52451e+06	6.937e+06	2.88072e+06	1.89037e+06
Heterogeneous nuclear ribonucleoprotein U OS=Homo sapiens GN=HNRNPU PE=1 SV=6 - [HNRPU_HUMAN]	2.22794e+07	1.82341e+07	2.28806e+07	2.68867e+07	1.70659e+07	3.28198e+07	2.33611e+07
Heat shock cognate 71 kDa protein OS=Homo sapiens GN=HSPA8 PE=1 SV=1 - [E9PKE3_HUMAN]	6.53984e+06	1.00062e+07	3.41452e+06	1.0577e+07	1.42527e+07	8.46087e+06	8.87519e+06
Eukaryotic translation initiation factor 4B (Fragment) OS=Homo sapiens GN=EIF4B PE=1 SV=1 - [F8VX11_HUMAN]	0	1.02331e+07	0	1.54139e+07	6845962	5.58033e+06	6.34555e+06
60S ribosomal protein L3 (Fragment) OS=Homo sapiens GN=RPL3 PE=1 SV=1 - [H7C3M2_HUMAN]	2.56894e+07	0	0	0	0	0	4.28156e+06
Microtubule-associated protein 4 OS=Homo sapiens GN=MAP4 PE=1 SV=3 - [MAP4_HUMAN]	1.70355e+07	8202443	0	6.63358e+06	5.6412e+06	9.84205e+06	7.89246e+06
TOX high mobility group box family member 4 OS=Homo sapiens GN=TOX4 PE=1 SV=1 - [TOX4_HUMAN]	3.53591e+06	0	0	0	0	0	589319
ATP-dependent RNA helicase DDX3X OS=Homo sapiens GN=DDX3X PE=1 SV=1 - [A0A0D9SFB3_HUMAN]	1.13336e+07	2.23206e+07	7.39291e+06	9.28578e+06	8.76442e+06	1.50468e+07	1.23574e+07
La-related protein 1 OS=Homo sapiens GN=LARP1 PE=1 SV=2 - [LARP1_HUMAN]	2.19918e+07	1.98048e+07	0	1.15414e+07	9.80843e+06	1.7542e+07	1.34481e+07
Exocyst complex component 4 OS=Homo sapiens GN=EXOC4 PE=1 SV=1 - [EXOC4_HUMAN]	0	3.98413e+06	2.64292e+06	0	1.57231e+06	2.26254e+06	1.74365e+06
Poly(rC)-binding protein 1 OS=Homo sapiens GN=PCBP1 PE=1 SV=2 - [PCBP1_HUMAN]	1.49948e+07	0	0	3.06439e+06	0	0	3.00986e+06
Elongation factor 2 OS=Homo sapiens GN=EEF2 PE=1 SV=4 - [EF2_HUMAN]	1.01422e+07	5.44598e+06	0	9.01379e+06	5.85574e+06	1.26069e+07	7.17745e+06
Ran-binding protein 3 OS=Homo sapiens GN=RANBP3 PE=1 SV=1 - [B7Z7F3_HUMAN]	491966	1.23815e+07	0	9.56093e+06	6.04131e+06	0	4.74596e+06
Interferon-induced protein with tetratricopeptide repeats 5 OS=Homo sapiens GN=IFIT5 PE=1 SV=1 - [IFIT5_HUMAN]	6.55685e+06	1.39194e+07	0	0	0	528507	3.50079e+06
Eukaryotic translation initiation factor 4 gamma 1 OS=Homo sapiens GN=EIF4G1 PE=1 SV=1 - [E7EX73_HUMAN]	5.09677e+06	0	1.01625e+07	1.26953e+07	9.43853e+06	9800249	7.86556e+06
Heterogeneous nuclear ribonucleoprotein F OS=Homo sapiens GN=HNRNPF PE=1 SV=3 - [HNRPF_HUMAN]	0	9.24202e+06	3709846	0	0	0	2.15864e+06
Transcriptional regulator Kaiso OS=Homo sapiens GN=ZBTB33 PE=1 SV=2 - [KAISO_HUMAN]	9.70582e+06	10777411	0	7.46678e+06	4.91973e+06	4.88723e+06	6.29283e+06
Clathrin interactor 1 OS=Homo sapiens GN=CLINT1 PE=1 SV=1 - [EPN4_HUMAN]	1.12349e+06	3.70094e+06	0	3.42187e+06	4.47929e+06	3.9883e+06	2.78565e+06
Microtubule-associated protein 1B OS=Homo sapiens GN=MAP1B PE=1 SV=2 - [MAP1B_HUMAN]	697465	6.21662e+06	4.38243e+06	6.02725e+06	5.29201e+06	0	3.76929e+06
Protein PRRC2C (Fragment) OS=Homo sapiens GN=PRRC2C PE=1 SV=1 - [H7C5N8_HUMAN]	1.16857e+07	0	0	984871	0	818266	2.24814e+06
Heterogeneous nuclear ribonucleoprotein H OS=Homo sapiens GN=HNRNPH1 PE=1 SV=1 - [E9PCY7_HUMAN]	0	5.78262e+06	3709846	0	0	0	1.58208e+06
Gem-associated protein 5 OS=Homo sapiens GN=GEMIN5 PE=1 SV=3 - [GEMI5_HUMAN]	9.41096e+06	3.78744e+06	0	0	2.8432e+06	0	2.6736e+06
Adenosylhomocysteinase OS=Homo sapiens GN=AHCY PE=1 SV=4 - [SAHH_HUMAN]	0	0	0	6.91616e+06	3.49896e+06	2.34447e+06	2.1266e+06
Pericentriolar material 1 protein OS=Homo sapiens GN=PCM1 PE=1 SV=1 - [E7ETA6_HUMAN]	1.41696e+07	1.69451e+07	0	1.09253e+07	1.12138e+07	1.80718e+07	1.18876e+07
CTP synthase 1 OS=Homo sapiens GN=CTPS1 PE=1 SV=2 - [PYRG1_HUMAN]	1.28879e+07	0	0	7.30122e+06	1.07964e+07	1.55612e+07	7.75779e+06
Nucleolar RNA helicase 2 OS=Homo sapiens GN=DDX21 PE=1 SV=5 - [DDX21_HUMAN]	8.89472e+06	0	0	0	0	9.4654e+06	3.06002e+06
Ubiquitin-associated protein 2-like OS=Homo sapiens GN=UBAP2L PE=1 SV=2 - [F8W726_HUMAN]	528634	9.33806e+06	0	5.68617e+06	4.3571e+06	4.6911e+06	4.10018e+06
Kelch-like ECH-associated protein 1 OS=Homo sapiens GN=KEAP1 PE=1 SV=2 - [KEAP1_HUMAN]	0	3.65144e+06	0	0	0	0	608573
STE20-like serine/threonine-protein kinase OS=Homo sapiens GN=SLK PE=1 SV=1 - [SLK_HUMAN]	792389	6.71364e+06	0	2.07858e+06	1.12459e+06	2.98487e+06	2.28234e+06
Protein unc-45 homolog A OS=Homo sapiens GN=UNC45A PE=1 SV=1 - [UN45A_HUMAN]	9.75887e+06	1.07613e+07	0	2.04771e+07	3.54964e+06	5.92533e+06	8.41204e+06
POTE ankyrin domain family member F OS=Homo sapiens GN=POTEF PE=1 SV=2 - [POTEF_HUMAN]	4.59422e+07	0	21592548	43517993	4.14021e+07	4.59558e+07	3.30684e+07
ATP-dependent RNA helicase A OS=Homo sapiens GN=DHX9 PE=1 SV=4 - [DHX9_HUMAN]	2.2834e+06	2.18849e+07	4.44838e+06	4.51334e+06	4.41488e+06	1.17846e+07	8.22159e+06
Talin-1 OS=Homo sapiens GN=TLN1 PE=1 SV=3 - [TLN1_HUMAN]	1.62263e+06	3.41307e+07	0	2.26801e+07	1.94128e+07	2.44285e+06	1.33815e+07
Protein AFDN OS=Homo sapiens GN=AFDN PE=1 SV=1 - [Q5TIG5_HUMAN](MLLT4)	8.89336e+06	3.80232e+06	0	2.35513e+06	0	0	2.50847e+06
Bifunctional glutamate/proline--tRNA ligase OS=Homo sapiens GN=EPRS PE=1 SV=5 - [SYEP_HUMAN]	0	0	0	0	1.66277e+06	2.32024e+06	663834
Desmoplakin OS=Homo sapiens GN=DSP PE=1 SV=3 - [DESP_HUMAN]	0	0	0	0	0	8.3458e+06	1.39097e+06
eIF-2-alpha kinase activator GCN1 OS=Homo sapiens GN=GCN1 PE=1 SV=6 - [GCN1_HUMAN]	0	0	2.41136e+06	2.17489e+06	1.18755e+06	2.86036e+06	1.43903e+06
DNA-dependent protein kinase catalytic subunit OS=Homo sapiens GN=PRKDC PE=1 SV=3 - [PRKDC_HUMAN]	0	0	0	3.198e+06	0	3.44187e+06	1.10664e+06

## Sheet: 2-CtermMAGEL2 edited
Description	CtermMAGEL2 1	CtermMAGEL2 2	CtermMAGEL2 3	CtermMAGEL2 4	CtermMAGEL2 5	CtermMAGEL2 6	Average
Nuclear migration protein nudC OS=Homo sapiens GN=NUDC PE=1 SV=1 - [NUDC_HUMAN]	3.12345e+07	6.14707e+07	3.69196e+07	3.24612e+07	3.14842e+07	3.89257e+07	3.87493e+07
Glyceraldehyde-3-phosphate dehydrogenase OS=Homo sapiens GN=GAPDH PE=1 SV=3 - [G3P_HUMAN]	2.4102e+07	2.74942e+07	0	3.26279e+07	2.11149e+07	3.26155e+07	2.29924e+07
Eukaryotic initiation factor 4A-I OS=Homo sapiens GN=EIF4A1 PE=1 SV=1 - [IF4A1_HUMAN]	1.36501e+07	1.21637e+07	5.41017e+06	1.09562e+07	9.44663e+06	5.22281e+06	9.47494e+06
Crk-like protein OS=Homo sapiens GN=CRKL PE=1 SV=1 - [CRKL_HUMAN]	2.91925e+07	2.82077e+07	1.66548e+07	0	0	2.13776e+07	1.59054e+07
Src substrate cortactin OS=Homo sapiens GN=CTTN PE=1 SV=2 - [SRC8_HUMAN]	2.35707e+07	1.36947e+07	6.76103e+06	1.1258e+07	8.21955e+06	1.08505e+07	1.23924e+07
Ubiquitin carboxyl-terminal hydrolase 7 OS=Homo sapiens GN=USP7 PE=1 SV=2 - [UBP7_HUMAN]	3.50059e+07	3.17518e+07	7.6204e+06	1.22314e+07	1.63162e+07	3.09901e+07	2.23193e+07
Nuclease-sensitive element-binding protein 1 OS=Homo sapiens GN=YBX1 PE=1 SV=3 - [YBOX1_HUMAN]	1.34007e+06	1.38584e+07	9.30685e+06	9.07319e+06	1.06739e+07	9.32464e+06	8.9295e+06
Alpha-enolase OS=Homo sapiens GN=ENO1 PE=1 SV=2 - [ENOA_HUMAN]	9.9653e+06	0	0	7.44322e+06	1.25526e+07	1.15783e+07	6.92324e+06
Non-POU domain-containing octamer-binding protein OS=Homo sapiens GN=NONO PE=1 SV=4 - [NONO_HUMAN]	1.37099e+07	7.1933e+06	0	1.15359e+07	3.88971e+06	8.77248e+06	7.51689e+06
Coronin-1B OS=Homo sapiens GN=CORO1B PE=1 SV=1 - [COR1B_HUMAN]	1.30218e+07	2.72292e+07	8.20788e+06	2.02412e+07	1.58218e+07	2.55501e+07	1.83453e+07
Heterogeneous nuclear ribonucleoprotein K OS=Homo sapiens GN=HNRNPK PE=1 SV=1 - [HNRPK_HUMAN]	2.34717e+07	1.91935e+07	0	0	1.38905e+07	2.32831e+07	1.33065e+07
Ran GTPase-activating protein 1 OS=Homo sapiens GN=RANGAP1 PE=1 SV=1 - [RAGP1_HUMAN]	8.32451e+06	2.23492e+07	9.09243e+06	9.5855e+06	2.43566e+07	1.13986e+07	1.41845e+07
PERQ amino acid-rich with GYF domain-containing protein 2 OS=Homo sapiens GN=GIGYF2 PE=1 SV=1 - [PERQ2_HUMAN]	6.891e+06	2.02757e+07	1.00458e+07	1.48815e+07	7.27342e+06	1.38108e+07	1.21964e+07
NSFL1 cofactor p47 OS=Homo sapiens GN=NSFL1C PE=1 SV=2 - [NSF1C_HUMAN]	0	9.08292e+06	3.70611e+06	6.37092e+06	3.60923e+06	5.12536e+06	4.64909e+06
Nuclear autoantigenic sperm protein OS=Homo sapiens GN=NASP PE=1 SV=2 - [NASP_HUMAN]	1.41379e+07	0	0	0	3.31632e+06	3.72315e+06	3.52956e+06
Pyruvate kinase (Fragment) OS=Homo sapiens GN=PKM PE=1 SV=1 - [H3BTN5_HUMAN]	4.43455e+06	9.32439e+06	9.2382e+06	1.96231e+07	1.47341e+07	1.35887e+07	1.18238e+07
Plasminogen activator inhibitor 1 RNA-binding protein OS=Homo sapiens GN=SERBP1 PE=1 SV=2 - [PAIRB_HUMAN]	5.64673e+07	2.24224e+07	1.10244e+07	2.20488e+07	1.1241e+07	1.73548e+07	2.34264e+07
Creatine kinase B-type OS=Homo sapiens GN=CKB PE=1 SV=1 - [KCRB_HUMAN]	1.12071e+07	0	0	1.31179e+07	1.55617e+07	1.46165e+07	9.08388e+06
Band 4.1-like protein 3 OS=Homo sapiens GN=EPB41L3 PE=1 SV=1 - [A8K968_HUMAN]	5.7781e+06	7483544	0	6.82481e+06	7.00758e+06	5.35366e+06	5.40795e+06
Double-strand break repair protein MRE11A OS=Homo sapiens GN=MRE11A PE=1 SV=1 - [F8W7U8_HUMAN]	2.4563e+07	1.63834e+07	0	1.67629e+07	1.92681e+07	2.59376e+07	1.71525e+07
L-lactate dehydrogenase A chain OS=Homo sapiens GN=LDHA PE=1 SV=2 - [LDHA_HUMAN]	0	0	0	1.52451e+06	6.937e+06	2.88072e+06	1.89037e+06
Heterogeneous nuclear ribonucleoprotein U OS=Homo sapiens GN=HNRNPU PE=1 SV=6 - [HNRPU_HUMAN]	2.22794e+07	1.82341e+07	2.28806e+07	2.68867e+07	1.70659e+07	3.28198e+07	2.33611e+07
Eukaryotic translation initiation factor 4B (Fragment) OS=Homo sapiens GN=EIF4B PE=1 SV=1 - [F8VX11_HUMAN]	0	1.02331e+07	0	1.54139e+07	6845962	5.58033e+06	6.34555e+06
ATP-dependent RNA helicase DDX3X OS=Homo sapiens GN=DDX3X PE=1 SV=1 - [A0A0D9SFB3_HUMAN]	1.13336e+07	2.23206e+07	7.39291e+06	9.28578e+06	8.76442e+06	1.50468e+07	1.23574e+07
La-related protein 1 OS=Homo sapiens GN=LARP1 PE=1 SV=2 - [LARP1_HUMAN]	2.19918e+07	1.98048e+07	0	1.15414e+07	9.80843e+06	1.7542e+07	1.34481e+07
Exocyst complex component 4 OS=Homo sapiens GN=EXOC4 PE=1 SV=1 - [EXOC4_HUMAN]	0	3.98413e+06	2.64292e+06	0	1.57231e+06	2.26254e+06	1.74365e+06
Elongation factor 2 OS=Homo sapiens GN=EEF2 PE=1 SV=4 - [EF2_HUMAN]	1.01422e+07	5.44598e+06	0	9.01379e+06	5.85574e+06	1.26069e+07	7.17745e+06
Ran-binding protein 3 OS=Homo sapiens GN=RANBP3 PE=1 SV=1 - [B7Z7F3_HUMAN]	491966	1.23815e+07	0	9.56093e+06	6.04131e+06	0	4.74596e+06
Interferon-induced protein with tetratricopeptide repeats 5 OS=Homo sapiens GN=IFIT5 PE=1 SV=1 - [IFIT5_HUMAN]	6.55685e+06	1.39194e+07	0	0	0	528507	3.50079e+06
Eukaryotic translation initiation factor 4 gamma 1 OS=Homo sapiens GN=EIF4G1 PE=1 SV=1 - [E7EX73_HUMAN]	5.09677e+06	0	1.01625e+07	1.26953e+07	9.43853e+06	9800249	7.86556e+06
Clathrin interactor 1 OS=Homo sapiens GN=CLINT1 PE=1 SV=1 - [EPN4_HUMAN]	1.12349e+06	3.70094e+06	0	3.42187e+06	4.47929e+06	3.9883e+06	2.78565e+06
Protein PRRC2C (Fragment) OS=Homo sapiens GN=PRRC2C PE=1 SV=1 - [H7C5N8_HUMAN]	1.16857e+07	0	0	984871	0	818266	2.24814e+06
Gem-associated protein 5 OS=Homo sapiens GN=GEMIN5 PE=1 SV=3 - [GEMI5_HUMAN]	9.41096e+06	3.78744e+06	0	0	2.8432e+06	0	2.6736e+06
Adenosylhomocysteinase OS=Homo sapiens GN=AHCY PE=1 SV=4 - [SAHH_HUMAN]	0	0	0	6.91616e+06	3.49896e+06	2.34447e+06	2.1266e+06
Pericentriolar material 1 protein OS=Homo sapiens GN=PCM1 PE=1 SV=1 - [E7ETA6_HUMAN]	1.41696e+07	1.69451e+07	0	1.09253e+07	1.12138e+07	1.80718e+07	1.18876e+07
CTP synthase 1 OS=Homo sapiens GN=CTPS1 PE=1 SV=2 - [PYRG1_HUMAN]	1.28879e+07	0	0	7.30122e+06	1.07964e+07	1.55612e+07	7.75779e+06
Ubiquitin-associated protein 2-like OS=Homo sapiens GN=UBAP2L PE=1 SV=2 - [F8W726_HUMAN]	528634	9.33806e+06	0	5.68617e+06	4.3571e+06	4.6911e+06	4.10018e+06
STE20-like serine/threonine-protein kinase OS=Homo sapiens GN=SLK PE=1 SV=1 - [SLK_HUMAN]	792389	6.71364e+06	0	2.07858e+06	1.12459e+06	2.98487e+06	2.28234e+06
Protein unc-45 homolog A OS=Homo sapiens GN=UNC45A PE=1 SV=1 - [UN45A_HUMAN]	9.75887e+06	1.07613e+07	0	2.04771e+07	3.54964e+06	5.92533e+06	8.41204e+06
POTE ankyrin domain family member F OS=Homo sapiens GN=POTEF PE=1 SV=2 - [POTEF_HUMAN]	4.59422e+07	0	21592548	43517993	4.14021e+07	4.59558e+07	3.30684e+07
ATP-dependent RNA helicase A OS=Homo sapiens GN=DHX9 PE=1 SV=4 - [DHX9_HUMAN]	2.2834e+06	2.18849e+07	4.44838e+06	4.51334e+06	4.41488e+06	1.17846e+07	8.22159e+06
Talin-1 OS=Homo sapiens GN=TLN1 PE=1 SV=3 - [TLN1_HUMAN]	1.62263e+06	3.41307e+07	0	2.26801e+07	1.94128e+07	2.44285e+06	1.33815e+07
Protein AFDN OS=Homo sapiens GN=AFDN PE=1 SV=1 - [Q5TIG5_HUMAN] (MLLT4)	8.89336e+06	3.80232e+06	0	2.35513e+06	0	0	2.50847e+06
eIF-2-alpha kinase activator GCN1 OS=Homo sapiens GN=GCN1 PE=1 SV=6 - [GCN1_HUMAN]	0	0	2.41136e+06	2.17489e+06	1.18755e+06	2.86036e+06	1.43903e+06
Description	CtermMAGEL2 1	CtermMAGEL2 2	CtermMAGEL2 3	CtermMAGEL2 4	CtermMAGEL2 5	CtermMAGEL2 6
Keratin, type II cytoskeletal 2 epidermal OS=Homo sapiens GN=KRT2 PE=1 SV=2 - [K22E_HUMAN]	2.26413e+08	5.00224e+08	4.72051e+08	2.68923e+08	1.11466e+08	1.61162e+08
Keratin, type I cytoskeletal 9 OS=Homo sapiens GN=KRT9 PE=1 SV=3 - [K1C9_HUMAN]	5.34791e+08	4.56548e+08	2.70299e+08	1.8113e+08	1.11235e+08	1.65235e+08
Keratin, type II cytoskeletal 1 OS=Homo sapiens GN=KRT1 PE=1 SV=6 - [K2C1_HUMAN]	7.05936e+08	8.91031e+08	6.43808e+08	4.48948e+08	2.40458e+08	3.27675e+08
Keratin, type I cytoskeletal 10 OS=Homo sapiens GN=KRT10 PE=1 SV=6 - [K1C10_HUMAN]	2.81331e+08	2.35954e+08	2.40299e+08	1.12614e+08	8.61624e+07	1.21336e+08
Keratin, type I cuticular Ha1 OS=Homo sapiens GN=KRT31 PE=1 SV=3 - [K1H1_HUMAN]	0	0	5.34268e+07	0	0	7.51626e+06
Keratin, type I cytoskeletal 14 OS=Homo sapiens GN=KRT14 PE=1 SV=4 - [K1C14_HUMAN]	1.00219e+06	1.62676e+07	1.8819e+07	2.38841e+07	7.58872e+06	1.29879e+07
Keratin, type I cytoskeletal 16 OS=Homo sapiens GN=KRT16 PE=1 SV=4 - [K1C16_HUMAN]	0	1.62676e+07	1.58506e+07	2.65423e+07	7.54365e+06	1.75746e+07
Keratin, type I cuticular Ha3-I OS=Homo sapiens GN=KRT33A PE=2 SV=2 - [KT33A_HUMAN]	0	0	3.4525e+07	0	0	0
Keratin, type II cytoskeletal 6A OS=Homo sapiens GN=KRT6A PE=1 SV=3 - [K2C6A_HUMAN]	1.34366e+08	3.00168e+07	1.67085e+08	9.64656e+07	2.63776e+07	6.70165e+07
Keratin, type II cytoskeletal 6B OS=Homo sapiens GN=KRT6B PE=1 SV=5 - [K2C6B_HUMAN]	1.51679e+08	1.61496e+08	2.58135e+08	1.62086e+08	5.65135e+07	1.05795e+08
Keratin, type II cuticular Hb5 OS=Homo sapiens GN=KRT85 PE=1 SV=1 - [F5GYI5_HUMAN]	0	0	6.5383e+07	0	0	0
Keratin, type II cytoskeletal 5 OS=Homo sapiens GN=KRT5 PE=1 SV=3 - [K2C5_HUMAN]	1.98749e+08	2.58033e+07	1.67719e+08	9.64656e+07	2.45301e+07	6.92325e+07
Keratin, type II cuticular Hb6 OS=Homo sapiens GN=KRT86 PE=1 SV=1 - [KRT86_HUMAN]	0	0	6.81561e+07	0	0	0
Pyruvate carboxylase, mitochondrial OS=Homo sapiens GN=PC PE=1 SV=2 - [PYC_HUMAN]	9.02084e+07	4.76417e+07	3.16148e+07	3.17768e+07	2.65999e+07	5.64107e+07
Acetyl-CoA carboxylase 1 OS=Homo sapiens GN=ACACA PE=1 SV=2 - [ACACA_HUMAN]	2.63844e+07	2.31484e+07	1.49236e+07	1.60918e+07	1.41454e+07	2.11251e+07
Propionyl-CoA carboxylase alpha chain, mitochondrial (Fragment) OS=Homo sapiens GN=PCCA PE=1 SV=1 - [A0A1B0GU58_HUMAN]	3.70042e+07	3.49012e+07	1.68041e+07	3.76519e+07	2.76261e+07	3.04717e+07
Methylcrotonoyl-CoA carboxylase subunit alpha, mitochondrial OS=Homo sapiens GN=MCCC1 PE=1 SV=3 - [MCCA_HUMAN]	6.26423e+07	3.05832e+07	1.96312e+07	3.25675e+07	2.47658e+07	4.05754e+07
Filamin-A OS=Homo sapiens GN=FLNA PE=1 SV=1 - [Q5HY54_HUMAN]	1.54072e+09	9.69006e+08	4.9935e+08	7.09065e+08	5.21233e+08	9.11102e+08
Fatty acid synthase OS=Homo sapiens GN=FASN PE=1 SV=1 - [A0A0U1RQF0_HUMAN]	9.87655e+07	1.19673e+08	4.52269e+07	7.69586e+07	4.62208e+07	9.37962e+07
Neuroblast differentiation-associated protein AHNAK OS=Homo sapiens GN=AHNAK PE=1 SV=2 - [AHNK_HUMAN]	2.18481e+07	30344891	2.59916e+07	1.30844e+07	1.16265e+07	1.92968e+07
Tubulin alpha-1C chain OS=Homo sapiens GN=TUBA1C PE=1 SV=1 - [TBA1C_HUMAN]	1.17307e+08	7.77635e+07	3.29048e+07	6.13873e+07	4.73669e+07	5.3228e+07
T-complex protein 1 subunit theta OS=Homo sapiens GN=CCT8 PE=1 SV=4 - [TCPQ_HUMAN]	185804974	9.75594e+07	5.74283e+07	8.6726e+07	6.83324e+07	100792662
Heat shock 70 kDa protein 1A OS=Homo sapiens GN=HSPA1A PE=1 SV=1 - [HS71A_HUMAN]	7.11838e+07	5.43614e+07	2.64059e+07	4.01526e+07	3.36556e+07	4.40628e+07
Elongation factor 1-alpha 1 OS=Homo sapiens GN=EEF1A1 PE=1 SV=1 - [EF1A1_HUMAN]	8.47091e+07	6.72216e+07	3.23029e+07	3.24318e+07	3.29333e+07	4.90719e+07
E3 SUMO-protein ligase RanBP2 OS=Homo sapiens GN=RANBP2 PE=1 SV=2 - [RBP2_HUMAN]	3.494e+07	2.21357e+07	2.90116e+06	1.67442e+07	1.43121e+07	2.12467e+07
Myosin-9 OS=Homo sapiens GN=MYH9 PE=1 SV=4 - [MYH9_HUMAN]	1.86459e+07	2.24389e+07	1.1964e+07	1.39263e+07	1.23072e+07	2.08309e+07
Nucleophosmin OS=Homo sapiens GN=NPM1 PE=1 SV=2 - [NPM_HUMAN]	2.27947e+07	8.85737e+06	0	1.55201e+07	1.08227e+07	1.22726e+07
Tubulin beta chain OS=Homo sapiens GN=TUBB PE=1 SV=1 - [Q5JP53_HUMAN]	3.33076e+07	2.33437e+07	0	1.3202e+07	9.75077e+06	7.60362e+06
Tubulin beta-2A chain OS=Homo sapiens GN=TUBB2A PE=1 SV=1 - [TBB2A_HUMAN]	3.33076e+07	2.33437e+07	0	1.05605e+07	8.94123e+06	7.66282e+06
Tubulin beta-4A chain OS=Homo sapiens GN=TUBB4A PE=1 SV=2 - [TBB4A_HUMAN]	3.07804e+07	0	0	7.18127e+06	8.47894e+06	7.72201e+06
Microtubule-associated protein 4 OS=Homo sapiens GN=MAP4 PE=1 SV=3 - [MAP4_HUMAN]	1.70355e+07	8202443	0	6.63358e+06	5.6412e+06	9.84205e+06
Microtubule-associated protein 1B OS=Homo sapiens GN=MAP1B PE=1 SV=2 - [MAP1B_HUMAN]	697465	6.21662e+06	4.38243e+06	6.02725e+06	5.29201e+06	0
Vimentin OS=Homo sapiens GN=VIM PE=1 SV=4 - [VIME_HUMAN]	1.42697e+06	0	3.58963e+06	6.90969e+06	6.04447e+06	4.8898e+06
T-complex protein 1 subunit alpha OS=Homo sapiens GN=TCP1 PE=1 SV=1 - [F5H282_HUMAN]	0	0	0	8.06515e+06	4.34221e+06	2.02258e+06
Heat shock cognate 71 kDa protein OS=Homo sapiens GN=HSPA8 PE=1 SV=1 - [E9PKE3_HUMAN]	6.53984e+06	1.00062e+07	3.41452e+06	1.0577e+07	1.42527e+07	8.46087e+06
Nucleoprotein TPR OS=Homo sapiens GN=TPR PE=1 SV=3 - [TPR_HUMAN]	6.48177e+07	4.14146e+07	1.60723e+07	2.80605e+07	2.09497e+07	3.5129e+07
Coatomer subunit gamma-2 OS=Homo sapiens GN=COPG2 PE=1 SV=1 - [COPG2_HUMAN]	7.96165e+07	2.54686e+07	1.28334e+07	2.72711e+07	4.12823e+07	3.86194e+07
RuvB-like 1 OS=Homo sapiens GN=RUVBL1 PE=1 SV=1 - [RUVB1_HUMAN]	2.8381e+07	0	0	1.99648e+07	0	1.46302e+07
MKL/myocardin-like protein 2 OS=Homo sapiens GN=MKL2 PE=1 SV=3 - [MKL2_HUMAN]	0	1.87722e+07	1.1702e+07	5.7427e+06	1.11233e+07	1.67509e+07
Transcriptional regulator Kaiso OS=Homo sapiens GN=ZBTB33 PE=1 SV=2 - [KAISO_HUMAN]	9.70582e+06	10777411	0	7.46678e+06	4.91973e+06	4.88723e+06
CD2-associated protein OS=Homo sapiens GN=CD2AP PE=1 SV=1 - [CD2AP_HUMAN]	3.5583e+07	1.35726e+07	7.59402e+06	5.34962e+06	7.59713e+06	6.44385e+06
Segment polarity protein dishevelled homolog DVL-2 (Fragment) OS=Homo sapiens GN=DVL2 PE=1 SV=1 - [I3L0M7_HUMAN]	2.77412e+07	0	0	0	0	0
Adapter molecule crk OS=Homo sapiens GN=CRK PE=1 SV=1 - [I3L297_HUMAN]	2.19308e+06	0	0	0	0	0
Y-box-binding protein 3 OS=Homo sapiens GN=YBX3 PE=1 SV=4 - [YBOX3_HUMAN]	1.0306e+06	0	0	0	0	0
TIP41-like protein OS=Homo sapiens GN=TIPRL PE=1 SV=2 - [TIPRL_HUMAN]	31878341	0	0	1.55088e+07	0	0
60S ribosomal protein L3 (Fragment) OS=Homo sapiens GN=RPL3 PE=1 SV=1 - [H7C3M2_HUMAN]	2.56894e+07	0	0	0	0	0
TOX high mobility group box family member 4 OS=Homo sapiens GN=TOX4 PE=1 SV=1 - [TOX4_HUMAN]	3.53591e+06	0	0	0	0	0
Poly(rC)-binding protein 1 OS=Homo sapiens GN=PCBP1 PE=1 SV=2 - [PCBP1_HUMAN]	1.49948e+07	0	0	3.06439e+06	0	0
Heterogeneous nuclear ribonucleoprotein F OS=Homo sapiens GN=HNRNPF PE=1 SV=3 - [HNRPF_HUMAN]	0	9.24202e+06	3709846	0	0	0
Heterogeneous nuclear ribonucleoprotein H OS=Homo sapiens GN=HNRNPH1 PE=1 SV=1 - [E9PCY7_HUMAN]	0	5.78262e+06	3709846	0	0	0
Nucleolar RNA helicase 2 OS=Homo sapiens GN=DDX21 PE=1 SV=5 - [DDX21_HUMAN]	8.89472e+06	0	0	0	0	9.4654e+06
Kelch-like ECH-associated protein 1 OS=Homo sapiens GN=KEAP1 PE=1 SV=2 - [KEAP1_HUMAN]	0	3.65144e+06	0	0	0	0
Bifunctional glutamate/proline--tRNA ligase OS=Homo sapiens GN=EPRS PE=1 SV=5 - [SYEP_HUMAN]	0	0	0	0	1.66277e+06	2.32024e+06
Desmoplakin OS=Homo sapiens GN=DSP PE=1 SV=3 - [DESP_HUMAN]	0	0	0	0	0	8.3458e+06
DNA-dependent protein kinase catalytic subunit OS=Homo sapiens GN=PRKDC PE=1 SV=3 - [PRKDC_HUMAN]	0	0	0	3.198e+06	0	3.44187e+06
MAGE-like protein 2 OS=Homo sapiens GN=MAGEL2 PE=1 SV=2 - [MAGL2_HUMAN]	3.3174e+09	1.96173e+09	1.03041e+09	1.48481e+09	1.40208e+09	1.99402e+09
60S ribosomal protein L7 OS=Homo sapiens GN=RPL7 PE=1 SV=1 - [A8MUD9_HUMAN]	4.88102e+06	2.99936e+06	0	0	0	2.49889e+06
60S ribosomal protein L6 (Fragment) OS=Homo sapiens GN=RPL6 PE=1 SV=1 - [F8VZ45_HUMAN]	1.75788e+07	5.52778e+06	1.945e+06	2088907	5.98003e+06	4.87003e+06
Transgelin-2 (Fragment) OS=Homo sapiens GN=TAGLN2 PE=1 SV=1 - [X6RJP6_HUMAN]	3.73135e+07	2.116e+07	1.52877e+07	1.22635e+10	8.69912e+09	1.74768e+10
Actin, cytoplasmic 1 OS=Homo sapiens GN=ACTB PE=1 SV=1 - [ACTB_HUMAN]	78039035	1.79467e+07	1.7283e+07	3.6424e+07	2.60769e+07	3.61527e+07
Ribosomal protein L15 (Fragment) OS=Homo sapiens GN=RPL15 PE=1 SV=1 - [E7EQV9_HUMAN]	1.60914e+07	7.00385e+06	3.30522e+06	0	0	0
60S ribosomal protein L8 (Fragment) OS=Homo sapiens GN=RPL8 PE=1 SV=1 - [E9PKZ0_HUMAN]	0	1.55071e+07	7.59521e+06	8.56596e+06	9.33631e+06	7.29254e+06
Heat shock protein HSP 90-beta OS=Homo sapiens GN=HSP90AB1 PE=1 SV=4 - [HS90B_HUMAN]	2.94037e+07	1.56553e+07	5.4068e+06	1.83052e+07	1.63146e+07	4.84456e+06
Histone H4 OS=Homo sapiens GN=HIST1H4A PE=1 SV=2 - [H4_HUMAN]	2.59673e+07	32927248	22652091	0	2.11403e+07	2.56913e+07

## Sheet: 3-CtermMAGEL2 LLAA raw
Description	MAGEL2 LLAA 1	MAGEL2 LLAA 2	MAGEL2 LLAA 3	Average
Keratin, type II cytoskeletal 2 epidermal OS=Homo sapiens GN=KRT2 PE=1 SV=2 - [K22E_HUMAN]	5.03041e+08	4.34161e+08	1.38805e+08	3.58669e+08
Filamin-A OS=Homo sapiens GN=FLNA PE=1 SV=1 - [Q5HY54_HUMAN]	7.1743e+08	5.22023e+08	6.91022e+08	6.43492e+08
Keratin, type I cytoskeletal 9 OS=Homo sapiens GN=KRT9 PE=1 SV=3 - [K1C9_HUMAN]	3.12229e+08	2.82828e+08	1.058e+08	2.33619e+08
Keratin, type I cytoskeletal 10 OS=Homo sapiens GN=KRT10 PE=1 SV=6 - [K1C10_HUMAN]	2.78747e+08	1.03737e+08	6.31101e+07	1.48531e+08
Keratin, type II cytoskeletal 1 OS=Homo sapiens GN=KRT1 PE=1 SV=6 - [K2C1_HUMAN]	7.66905e+08	6.52615e+08	2.43979e+08	5.545e+08
Keratin, type I cytoskeletal 14 OS=Homo sapiens GN=KRT14 PE=1 SV=4 - [K1C14_HUMAN]	1.39551e+07	6.73449e+07	0	2.71e+07
Pyruvate carboxylase, mitochondrial OS=Homo sapiens GN=PC PE=1 SV=2 - [PYC_HUMAN]	4.0873e+07	2.80711e+07	4.38271e+07	3.75904e+07
Keratin, type I cytoskeletal 16 OS=Homo sapiens GN=KRT16 PE=1 SV=4 - [K1C16_HUMAN]	1.39551e+07	8.29644e+07	0	3.23065e+07
Elongation factor 1-alpha 1 OS=Homo sapiens GN=EEF1A1 PE=1 SV=1 - [A0A087WVQ9_HUMAN]	5.91201e+07	3.27032e+07	6.30273e+07	5.16168e+07
Src substrate cortactin OS=Homo sapiens GN=CTTN PE=1 SV=2 - [SRC8_HUMAN]	1.40946e+07	9.07639e+06	1.54339e+07	1.28683e+07
Keratin, type II cytoskeletal 6A OS=Homo sapiens GN=KRT6A PE=1 SV=3 - [K2C6A_HUMAN]	1.21417e+08	2.33293e+08	32162082	1.28957e+08
Keratin, type II cytoskeletal 6C OS=Homo sapiens GN=KRT6C PE=1 SV=3 - [K2C6C_HUMAN]	1.21417e+08	2.33293e+08	32162082	1.28957e+08
MAGE-like protein 2 OS=Homo sapiens GN=MAGEL2 PE=1 SV=2 - [MAGL2_HUMAN]	1.7528e+09	1.2567e+09	1.72365e+09	1.57772e+09
T-complex protein 1 subunit theta OS=Homo sapiens GN=CCT8 PE=1 SV=4 - [TCPQ_HUMAN]	8.23509e+07	7.149e+07	8.88149e+07	8.08853e+07
Fatty acid synthase OS=Homo sapiens GN=FASN PE=1 SV=1 - [A0A0U1RQF0_HUMAN]	9.63271e+07	4.07755e+07	6.43537e+07	6.71521e+07
Nuclear migration protein nudC OS=Homo sapiens GN=NUDC PE=1 SV=1 - [NUDC_HUMAN]	3.74352e+07	2.83789e+07	5.03e+07	3.87047e+07
Propionyl-CoA carboxylase alpha chain, mitochondrial (Fragment) OS=Homo sapiens GN=PCCA PE=1 SV=1 - [A0A1B0GU58_HUMAN]	3.32325e+07	2.80418e+07	3.54415e+07	3.22386e+07
Ran GTPase-activating protein 1 (Fragment) OS=Homo sapiens GN=RANGAP1 PE=1 SV=1 - [H0Y4Q3_HUMAN]	1.63397e+07	1.63716e+07	1.82169e+07	1.69761e+07
CD2-associated protein OS=Homo sapiens GN=CD2AP PE=1 SV=1 - [CD2AP_HUMAN]	1.36459e+07	1.36826e+07	1.59298e+07	1.44195e+07
Transgelin-2 (Fragment) OS=Homo sapiens GN=TAGLN2 PE=1 SV=1 - [X6RJP6_HUMAN]	2.24315e+07	1.70317e+07	1.57643e+07	1.84092e+07
Coronin-1B OS=Homo sapiens GN=CORO1B PE=1 SV=1 - [COR1B_HUMAN]	2.33863e+07	2.24155e+07	2.70676e+07	2.42898e+07
Pyruvate kinase OS=Homo sapiens GN=PKM PE=1 SV=1 - [H3BQ34_HUMAN]	1.61522e+07	1.52299e+07	1.31174e+07	1.48332e+07
Ubiquitin carboxyl-terminal hydrolase 7 (Fragment) OS=Homo sapiens GN=USP7 PE=1 SV=1 - [H3BND8_HUMAN]	1.17709e+07	1.24025e+07	2.12459e+07	1.51398e+07
Heat shock 70 kDa protein 1A OS=Homo sapiens GN=HSPA1A PE=1 SV=1 - [HS71A_HUMAN]	4.40875e+07	4.25842e+07	5.37302e+07	4.68006e+07
Glyceraldehyde-3-phosphate dehydrogenase OS=Homo sapiens GN=GAPDH PE=1 SV=1 - [E7EUT5_HUMAN]	46375117	2.10061e+07	0	2.24604e+07
MKL/myocardin-like protein 2 OS=Homo sapiens GN=MKL2 PE=1 SV=3 - [MKL2_HUMAN]	1.88029e+07	1.60452e+07	1.88848e+07	1.7911e+07
Coatomer subunit gamma-2 OS=Homo sapiens GN=COPG2 PE=1 SV=1 - [COPG2_HUMAN]	2.18644e+07	1.31539e+07	2.51366e+07	2.00516e+07
Tubulin alpha-1C chain OS=Homo sapiens GN=TUBA1C PE=1 SV=1 - [TBA1C_HUMAN]	86928904	5.98625e+07	5.95727e+07	6.8788e+07
28 kDa heat- and acid-stable phosphoprotein OS=Homo sapiens GN=PDAP1 PE=1 SV=1 - [HAP28_HUMAN]	1.03692e+07	0	16457810	8.94234e+06
60S ribosomal protein L8 (Fragment) OS=Homo sapiens GN=RPL8 PE=1 SV=1 - [E9PKZ0_HUMAN]	1.07081e+07	5.74494e+06	9.117e+06	8.52335e+06
Eukaryotic initiation factor 4A-I OS=Homo sapiens GN=EIF4A1 PE=1 SV=1 - [IF4A1_HUMAN]	1.08786e+07	7.65683e+06	8.20337e+06	8.91292e+06
Actin, cytoplasmic 1 OS=Homo sapiens GN=ACTB PE=1 SV=1 - [ACTB_HUMAN]	3.69113e+07	4.07986e+07	2.46533e+07	3.41211e+07
Keratin, type I cytoskeletal 17 OS=Homo sapiens GN=KRT17 PE=1 SV=2 - [K1C17_HUMAN]	1.39551e+07	4.75232e+07	0	2.04928e+07
Vimentin OS=Homo sapiens GN=VIM PE=1 SV=4 - [VIME_HUMAN]	6.68055e+06	9.06184e+06	1.29108e+07	9.55105e+06
Plasminogen activator inhibitor 1 RNA-binding protein OS=Homo sapiens GN=SERBP1 PE=1 SV=2 - [PAIRB_HUMAN]	1.72752e+07	1.54248e+07	2.23791e+07	1.83597e+07
Keratin, type II cytoskeletal 5 OS=Homo sapiens GN=KRT5 PE=1 SV=3 - [K2C5_HUMAN]	1.21417e+08	2.00961e+08	32162082	1.1818e+08
Eukaryotic translation initiation factor 4B (Fragment) OS=Homo sapiens GN=EIF4B PE=1 SV=1 - [F8VX11_HUMAN]	9.36667e+06	0	1.14584e+07	6.94169e+06
PERQ amino acid-rich with GYF domain-containing protein 2 OS=Homo sapiens GN=GIGYF2 PE=1 SV=1 - [PERQ2_HUMAN]	1.55601e+07	1.1982e+07	1.67891e+07	1.47771e+07
NSFL1 cofactor p47 OS=Homo sapiens GN=NSFL1C PE=1 SV=2 - [NSF1C_HUMAN]	8.54488e+06	7.13318e+06	8.98981e+06	8.22262e+06
Heterogeneous nuclear ribonucleoprotein K OS=Homo sapiens GN=HNRNPK PE=1 SV=1 - [HNRPK_HUMAN]	1.15061e+07	1.6298e+07	2.50568e+07	1.76203e+07
60S ribosomal protein L6 OS=Homo sapiens GN=RPL6 PE=1 SV=3 - [RL6_HUMAN]	5.19759e+06	3.85918e+06	3.6282e+06	4.22832e+06
Heat shock protein HSP 90-beta OS=Homo sapiens GN=HSP90AB1 PE=1 SV=4 - [HS90B_HUMAN]	2.16221e+07	9.61871e+06	1.34448e+07	1.48952e+07
Methylcrotonoyl-CoA carboxylase subunit alpha, mitochondrial OS=Homo sapiens GN=MCCC1 PE=1 SV=2 - [F5GYT8_HUMAN]	2.89031e+07	2.16516e+07	2.94375e+07	2.66641e+07
Nucleoprotein TPR OS=Homo sapiens GN=TPR PE=1 SV=3 - [TPR_HUMAN]	3.14243e+07	2.55814e+07	3.11538e+07	2.93865e+07
Nuclear autoantigenic sperm protein OS=Homo sapiens GN=NASP PE=1 SV=2 - [NASP_HUMAN]	0	0	9.00672e+06	3.00224e+06
Myosin-9 OS=Homo sapiens GN=MYH9 PE=1 SV=4 - [MYH9_HUMAN]	2.20947e+07	1.85073e+07	2.45966e+07	2.17329e+07
Alpha-enolase OS=Homo sapiens GN=ENO1 PE=1 SV=2 - [ENOA_HUMAN]	1.55461e+07	0	0	5.18204e+06
E3 SUMO-protein ligase RanBP2 OS=Homo sapiens GN=RANBP2 PE=1 SV=2 - [RBP2_HUMAN]	2.41073e+07	2.0177e+07	2.3112e+07	2.24654e+07
ATP-dependent RNA helicase DDX3X OS=Homo sapiens GN=DDX3X PE=1 SV=1 - [A0A0D9SFB3_HUMAN]	1.19396e+07	7.67318e+06	1.37863e+07	1.1133e+07
Tubulin beta chain OS=Homo sapiens GN=TUBB PE=1 SV=1 - [Q5JP53_HUMAN]	0	0	1.71324e+07	5.71079e+06
Microtubule-associated protein (Fragment) OS=Homo sapiens GN=MAP4 PE=1 SV=1 - [H0Y2V1_HUMAN]	7.85191e+06	0	7.26386e+06	5.03859e+06
Epidermal growth factor receptor substrate 15-like 1 OS=Homo sapiens GN=EPS15L1 PE=1 SV=1 - [M0R2S2_HUMAN]	0	0	5.08273e+06	1.69424e+06
Neuroblast differentiation-associated protein AHNAK OS=Homo sapiens GN=AHNAK PE=1 SV=2 - [AHNK_HUMAN]	2.65695e+07	6.08004e+06	3.35793e+07	2.20763e+07
Ran-binding protein 3 OS=Homo sapiens GN=RANBP3 PE=1 SV=1 - [B7Z7F3_HUMAN]	9.8649e+06	1.07206e+07	1.01528e+07	1.02461e+07
Heterogeneous nuclear ribonucleoprotein U OS=Homo sapiens GN=HNRNPU PE=1 SV=6 - [HNRPU_HUMAN]	3.09018e+07	14861514	3.13596e+07	2.57077e+07
Heat shock cognate 71 kDa protein OS=Homo sapiens GN=HSPA8 PE=1 SV=1 - [E9PKE3_HUMAN]	7.96329e+06	6.63094e+06	7.9904e+06	7.52821e+06
Ubiquitin-associated protein 2-like OS=Homo sapiens GN=UBAP2L PE=1 SV=2 - [F8W726_HUMAN]	6.7128e+06	5.49448e+06	9.31078e+06	7.17269e+06
Clathrin interactor 1 OS=Homo sapiens GN=CLINT1 PE=1 SV=1 - [EPN4_HUMAN]	6.04425e+06	4.99755e+06	5.8269e+06	5.6229e+06
STE20-like serine/threonine-protein kinase OS=Homo sapiens GN=SLK PE=1 SV=1 - [SLK_HUMAN]	4.3824e+06	6.36495e+06	4.20227e+06	4.98321e+06
Protein unc-45 homolog A OS=Homo sapiens GN=UNC45A PE=1 SV=1 - [UN45A_HUMAN]	0	5.71075e+06	7.71265e+06	4.47447e+06
Acetyl-CoA carboxylase 1 OS=Homo sapiens GN=ACACA PE=1 SV=2 - [ACACA_HUMAN]	2.06745e+07	0	14343641	1.16727e+07
Lipoxygenase homology domain-containing protein 1 OS=Homo sapiens GN=LOXHD1 PE=1 SV=2 - [H7BZ41_HUMAN]	1.38889e+07	0	0	4.62963e+06
Microtubule-associated protein 1B OS=Homo sapiens GN=MAP1B PE=1 SV=2 - [MAP1B_HUMAN]	6.34366e+06	2.72506e+06	7.42585e+06	5.49819e+06
Protein AFDN OS=Homo sapiens GN=AFDN PE=1 SV=1 - [Q5TIG5_HUMAN]	5.25356e+06	3.78957e+06	7.61032e+06	5.55115e+06
Eukaryotic translation initiation factor 4 gamma 1 OS=Homo sapiens GN=EIF4G1 PE=1 SV=1 - [E7EX73_HUMAN]	4.04589e+06	6.40722e+06	9.38738e+06	6.6135e+06
Gem-associated protein 5 OS=Homo sapiens GN=GEMIN5 PE=1 SV=3 - [GEMI5_HUMAN]	3.0738e+06	0	2.06957e+06	1.71446e+06
Protein PRRC2C OS=Homo sapiens GN=PRRC2C PE=1 SV=1 - [E7EPN9_HUMAN]	3.17273e+06	0	3.95835e+06	2.37703e+06

## Sheet: 4-CtermMAGEL2 LLAA edited
Description	MAGEL2 LLAA 1	MAGEL2 LLAA 2	MAGEL2 LLAA 3	Average
Src substrate cortactin OS=Homo sapiens GN=CTTN PE=1 SV=2 - [SRC8_HUMAN]	1.40946e+07	9.07639e+06	1.54339e+07	1.28683e+07
Nuclear migration protein nudC OS=Homo sapiens GN=NUDC PE=1 SV=1 - [NUDC_HUMAN]	3.74352e+07	2.83789e+07	5.03e+07	3.87047e+07
Ran GTPase-activating protein 1 (Fragment) OS=Homo sapiens GN=RANGAP1 PE=1 SV=1 - [H0Y4Q3_HUMAN]	1.63397e+07	1.63716e+07	1.82169e+07	1.69761e+07
Coronin-1B OS=Homo sapiens GN=CORO1B PE=1 SV=1 - [COR1B_HUMAN]	2.33863e+07	2.24155e+07	2.70676e+07	2.42898e+07
Pyruvate kinase OS=Homo sapiens GN=PKM PE=1 SV=1 - [H3BQ34_HUMAN]	1.61522e+07	1.52299e+07	1.31174e+07	1.48332e+07
Ubiquitin carboxyl-terminal hydrolase 7 (Fragment) OS=Homo sapiens GN=USP7 PE=1 SV=1 - [H3BND8_HUMAN]	1.17709e+07	1.24025e+07	2.12459e+07	1.51398e+07
Glyceraldehyde-3-phosphate dehydrogenase OS=Homo sapiens GN=GAPDH PE=1 SV=1 - [E7EUT5_HUMAN]	46375117	2.10061e+07	0	2.24604e+07
28 kDa heat- and acid-stable phosphoprotein OS=Homo sapiens GN=PDAP1 PE=1 SV=1 - [HAP28_HUMAN]	1.03692e+07	0	16457810	8.94234e+06
Eukaryotic initiation factor 4A-I OS=Homo sapiens GN=EIF4A1 PE=1 SV=1 - [IF4A1_HUMAN]	1.08786e+07	7.65683e+06	8.20337e+06	8.91292e+06
Plasminogen activator inhibitor 1 RNA-binding protein OS=Homo sapiens GN=SERBP1 PE=1 SV=2 - [PAIRB_HUMAN]	1.72752e+07	1.54248e+07	2.23791e+07	1.83597e+07
Eukaryotic translation initiation factor 4B (Fragment) OS=Homo sapiens GN=EIF4B PE=1 SV=1 - [F8VX11_HUMAN]	9.36667e+06	0	1.14584e+07	6.94169e+06
PERQ amino acid-rich with GYF domain-containing protein 2 OS=Homo sapiens GN=GIGYF2 PE=1 SV=1 - [PERQ2_HUMAN]	1.55601e+07	1.1982e+07	1.67891e+07	1.47771e+07
NSFL1 cofactor p47 OS=Homo sapiens GN=NSFL1C PE=1 SV=2 - [NSF1C_HUMAN]	8.54488e+06	7.13318e+06	8.98981e+06	8.22262e+06
Heterogeneous nuclear ribonucleoprotein K OS=Homo sapiens GN=HNRNPK PE=1 SV=1 - [HNRPK_HUMAN]	1.15061e+07	1.6298e+07	2.50568e+07	1.76203e+07
ATP-dependent RNA helicase DDX3X OS=Homo sapiens GN=DDX3X PE=1 SV=1 - [A0A0D9SFB3_HUMAN]	1.19396e+07	7.67318e+06	1.37863e+07	1.1133e+07
Ran-binding protein 3 OS=Homo sapiens GN=RANBP3 PE=1 SV=1 - [B7Z7F3_HUMAN]	9.8649e+06	1.07206e+07	1.01528e+07	1.02461e+07
Heterogeneous nuclear ribonucleoprotein U OS=Homo sapiens GN=HNRNPU PE=1 SV=6 - [HNRPU_HUMAN]	3.09018e+07	14861514	3.13596e+07	2.57077e+07
Ubiquitin-associated protein 2-like OS=Homo sapiens GN=UBAP2L PE=1 SV=2 - [F8W726_HUMAN]	6.7128e+06	5.49448e+06	9.31078e+06	7.17269e+06
Clathrin interactor 1 OS=Homo sapiens GN=CLINT1 PE=1 SV=1 - [EPN4_HUMAN]	6.04425e+06	4.99755e+06	5.8269e+06	5.6229e+06
STE20-like serine/threonine-protein kinase OS=Homo sapiens GN=SLK PE=1 SV=1 - [SLK_HUMAN]	4.3824e+06	6.36495e+06	4.20227e+06	4.98321e+06
Protein unc-45 homolog A OS=Homo sapiens GN=UNC45A PE=1 SV=1 - [UN45A_HUMAN]	0	5.71075e+06	7.71265e+06	4.47447e+06
Protein AFDN OS=Homo sapiens GN=AFDN PE=1 SV=1 - [Q5TIG5_HUMAN]	5.25356e+06	3.78957e+06	7.61032e+06	5.55115e+06
Eukaryotic translation initiation factor 4 gamma 1 OS=Homo sapiens GN=EIF4G1 PE=1 SV=1 - [E7EX73_HUMAN]	4.04589e+06	6.40722e+06	9.38738e+06	6.6135e+06
Gem-associated protein 5 OS=Homo sapiens GN=GEMIN5 PE=1 SV=3 - [GEMI5_HUMAN]	3.0738e+06	0	2.06957e+06	1.71446e+06
Protein PRRC2C OS=Homo sapiens GN=PRRC2C PE=1 SV=1 - [E7EPN9_HUMAN]	3.17273e+06	0	3.95835e+06	2.37703e+06
Description	MAGEL2 LLAA 1	MAGEL2 LLAA 2	MAGEL2 LLAA 3	Average
Keratin, type II cytoskeletal 2 epidermal OS=Homo sapiens GN=KRT2 PE=1 SV=2 - [K22E_HUMAN]	5.03041e+08	4.34161e+08	1.38805e+08
Keratin, type I cytoskeletal 9 OS=Homo sapiens GN=KRT9 PE=1 SV=3 - [K1C9_HUMAN]	3.12229e+08	2.82828e+08	1.058e+08
Keratin, type I cytoskeletal 10 OS=Homo sapiens GN=KRT10 PE=1 SV=6 - [K1C10_HUMAN]	2.78747e+08	1.03737e+08	6.31101e+07
Keratin, type II cytoskeletal 1 OS=Homo sapiens GN=KRT1 PE=1 SV=6 - [K2C1_HUMAN]	7.66905e+08	6.52615e+08	2.43979e+08
Keratin, type I cytoskeletal 14 OS=Homo sapiens GN=KRT14 PE=1 SV=4 - [K1C14_HUMAN]	1.39551e+07	6.73449e+07	0
Keratin, type I cytoskeletal 16 OS=Homo sapiens GN=KRT16 PE=1 SV=4 - [K1C16_HUMAN]	1.39551e+07	8.29644e+07	0
Keratin, type II cytoskeletal 6A OS=Homo sapiens GN=KRT6A PE=1 SV=3 - [K2C6A_HUMAN]	1.21417e+08	2.33293e+08	32162082
Keratin, type II cytoskeletal 6C OS=Homo sapiens GN=KRT6C PE=1 SV=3 - [K2C6C_HUMAN]	1.21417e+08	2.33293e+08	32162082
Keratin, type I cytoskeletal 17 OS=Homo sapiens GN=KRT17 PE=1 SV=2 - [K1C17_HUMAN]	1.39551e+07	4.75232e+07	0
Keratin, type II cytoskeletal 5 OS=Homo sapiens GN=KRT5 PE=1 SV=3 - [K2C5_HUMAN]	1.21417e+08	2.00961e+08	32162082
Acetyl-CoA carboxylase 1 OS=Homo sapiens GN=ACACA PE=1 SV=2 - [ACACA_HUMAN]	2.06745e+07	0	14343641
Pyruvate carboxylase, mitochondrial OS=Homo sapiens GN=PC PE=1 SV=2 - [PYC_HUMAN]	4.0873e+07	2.80711e+07	4.38271e+07
Propionyl-CoA carboxylase alpha chain, mitochondrial (Fragment) OS=Homo sapiens GN=PCCA PE=1 SV=1 - [A0A1B0GU58_HUMAN]	3.32325e+07	2.80418e+07	3.54415e+07
Methylcrotonoyl-CoA carboxylase subunit alpha, mitochondrial OS=Homo sapiens GN=MCCC1 PE=1 SV=2 - [F5GYT8_HUMAN]	2.89031e+07	2.16516e+07	2.94375e+07
Filamin-A OS=Homo sapiens GN=FLNA PE=1 SV=1 - [Q5HY54_HUMAN]	7.1743e+08	5.22023e+08	6.91022e+08
Fatty acid synthase OS=Homo sapiens GN=FASN PE=1 SV=1 - [A0A0U1RQF0_HUMAN]	9.63271e+07	4.07755e+07	6.43537e+07
Neuroblast differentiation-associated protein AHNAK OS=Homo sapiens GN=AHNAK PE=1 SV=2 - [AHNK_HUMAN]	2.65695e+07	6.08004e+06	3.35793e+07
T-complex protein 1 subunit theta OS=Homo sapiens GN=CCT8 PE=1 SV=4 - [TCPQ_HUMAN]	8.23509e+07	7.149e+07	8.88149e+07
Tubulin alpha-1C chain OS=Homo sapiens GN=TUBA1C PE=1 SV=1 - [TBA1C_HUMAN]	86928904	5.98625e+07	5.95727e+07
Tubulin beta chain OS=Homo sapiens GN=TUBB PE=1 SV=1 - [Q5JP53_HUMAN]	0	0	1.71324e+07
Heat shock 70 kDa protein 1A OS=Homo sapiens GN=HSPA1A PE=1 SV=1 - [HS71A_HUMAN]	4.40875e+07	4.25842e+07	5.37302e+07
Elongation factor 1-alpha 1 OS=Homo sapiens GN=EEF1A1 PE=1 SV=1 - [A0A087WVQ9_HUMAN]	5.91201e+07	3.27032e+07	6.30273e+07
E3 SUMO-protein ligase RanBP2 OS=Homo sapiens GN=RANBP2 PE=1 SV=2 - [RBP2_HUMAN]	2.41073e+07	2.0177e+07	2.3112e+07
Myosin-9 OS=Homo sapiens GN=MYH9 PE=1 SV=4 - [MYH9_HUMAN]	2.20947e+07	1.85073e+07	2.45966e+07
Vimentin OS=Homo sapiens GN=VIM PE=1 SV=4 - [VIME_HUMAN]	6.68055e+06	9.06184e+06	1.29108e+07
Heat shock cognate 71 kDa protein OS=Homo sapiens GN=HSPA8 PE=1 SV=1 - [E9PKE3_HUMAN]	7.96329e+06	6.63094e+06	7.9904e+06
Nucleoprotein TPR OS=Homo sapiens GN=TPR PE=1 SV=3 - [TPR_HUMAN]	3.14243e+07	2.55814e+07	3.11538e+07
Coatomer subunit gamma-2 OS=Homo sapiens GN=COPG2 PE=1 SV=1 - [COPG2_HUMAN]	2.18644e+07	1.31539e+07	2.51366e+07
MKL/myocardin-like protein 2 OS=Homo sapiens GN=MKL2 PE=1 SV=3 - [MKL2_HUMAN]	1.88029e+07	1.60452e+07	1.88848e+07
Microtubule-associated protein (Fragment) OS=Homo sapiens GN=MAP4 PE=1 SV=1 - [H0Y2V1_HUMAN]	7.85191e+06	0	7.26386e+06
CD2-associated protein OS=Homo sapiens GN=CD2AP PE=1 SV=1 - [CD2AP_HUMAN]	1.36459e+07	1.36826e+07	1.59298e+07
Nuclear autoantigenic sperm protein OS=Homo sapiens GN=NASP PE=1 SV=2 - [NASP_HUMAN]	0	0	9.00672e+06
Alpha-enolase OS=Homo sapiens GN=ENO1 PE=1 SV=2 - [ENOA_HUMAN]	1.55461e+07	0	0
Epidermal growth factor receptor substrate 15-like 1 OS=Homo sapiens GN=EPS15L1 PE=1 SV=1 - [M0R2S2_HUMAN]	0	0	5.08273e+06
Lipoxygenase homology domain-containing protein 1 OS=Homo sapiens GN=LOXHD1 PE=1 SV=2 - [H7BZ41_HUMAN]	1.38889e+07	0	0
MAGE-like protein 2 OS=Homo sapiens GN=MAGEL2 PE=1 SV=2 - [MAGL2_HUMAN]	1.7528e+09	1.2567e+09	1.72365e+09	1.57772e+09
Transgelin-2 (Fragment) OS=Homo sapiens GN=TAGLN2 PE=1 SV=1 - [X6RJP6_HUMAN]	2.24315e+07	1.70317e+07	1.57643e+07	1.84092e+07
60S ribosomal protein L8 (Fragment) OS=Homo sapiens GN=RPL8 PE=1 SV=1 - [E9PKZ0_HUMAN]	1.07081e+07	5.74494e+06	9.117e+06	8.52335e+06
Actin, cytoplasmic 1 OS=Homo sapiens GN=ACTB PE=1 SV=1 - [ACTB_HUMAN]	3.69113e+07	4.07986e+07	2.46533e+07	3.41211e+07
60S ribosomal protein L6 OS=Homo sapiens GN=RPL6 PE=1 SV=3 - [RL6_HUMAN]	5.19759e+06	3.85918e+06	3.6282e+06	4.22832e+06
Heat shock protein HSP 90-beta OS=Homo sapiens GN=HSP90AB1 PE=1 SV=4 - [HS90B_HUMAN]	2.16221e+07	9.61871e+06	1.34448e+07	1.48952e+07
Microtubule-associated protein 1B OS=Homo sapiens GN=MAP1B PE=1 SV=2 - [MAP1B_HUMAN]	6.34366e+06	2.72506e+06	7.42585e+06	5.49819e+06

## Sheet: 5-CtermMAGEL2 RC raw
Description	MAGEL2 RC 1	MAGEL2 RC 2	MAGEL2 RC 3	Average
Nuclear migration protein nudC OS=Homo sapiens GN=NUDC PE=1 SV=1 - [NUDC_HUMAN]	1.35901e+08	1.255e+08	1.33869e+08	1.31757e+08
Filamin-A OS=Homo sapiens GN=FLNA PE=1 SV=1 - [Q5HY54_HUMAN]	1.68113e+09	1.55865e+09	1.74855e+09	1.66278e+09
Heat shock 70 kDa protein 1A OS=Homo sapiens GN=HSPA1A PE=1 SV=1 - [HS71A_HUMAN]	171011563	1.66618e+08	1.56084e+08	1.64571e+08
Fatty acid synthase OS=Homo sapiens GN=FASN PE=1 SV=3 - [FAS_HUMAN]	2.23842e+08	2.22754e+08	3.0918e+08	2.51926e+08
Transgelin-2 (Fragment) OS=Homo sapiens GN=TAGLN2 PE=1 SV=1 - [X6RJP6_HUMAN]	5.47526e+07	5.01746e+07	5.46965e+07	5.32079e+07
Tubulin beta chain OS=Homo sapiens GN=TUBB PE=1 SV=1 - [Q5JP53_HUMAN]	3.84161e+07	1.13965e+08	3.43246e+07	6.22353e+07
Tubulin alpha-1C chain OS=Homo sapiens GN=TUBA1C PE=1 SV=1 - [TBA1C_HUMAN]	2.01122e+08	2.67348e+08	2.19365e+08	2.29278e+08
Pyruvate carboxylase, mitochondrial OS=Homo sapiens GN=PC PE=1 SV=2 - [PYC_HUMAN]	8.47413e+07	7.25293e+07	7.00503e+07	7.57736e+07
Ubiquitin carboxyl-terminal hydrolase 7 OS=Homo sapiens GN=USP7 PE=1 SV=2 - [UBP7_HUMAN]	4.83407e+07	1.27926e+08	7.6791e+07	8.43525e+07
Coatomer subunit gamma-2 OS=Homo sapiens GN=COPG2 PE=1 SV=1 - [COPG2_HUMAN]	1.01076e+08	1.23022e+08	7.67634e+07	1.00287e+08
TIP41-like protein OS=Homo sapiens GN=TIPRL PE=1 SV=2 - [TIPRL_HUMAN]	1.75301e+07	3.43654e+07	3.20223e+07	2.79726e+07
Nucleophosmin OS=Homo sapiens GN=NPM1 PE=1 SV=2 - [NPM_HUMAN]	1.27339e+07	3.81299e+07	2.55229e+07	2.54623e+07
Adapter molecule crk OS=Homo sapiens GN=CRK PE=1 SV=2 - [CRK_HUMAN]	3.20098e+07	2.86885e+07	3.04619e+07	3.03867e+07
Src substrate cortactin OS=Homo sapiens GN=CTTN PE=1 SV=2 - [SRC8_HUMAN]	4.11641e+07	3.45591e+07	3.87592e+07	3.81608e+07
MAGE-like protein 2 OS=Homo sapiens GN=MAGEL2 PE=1 SV=2 - [MAGL2_HUMAN]	4.24119e+09	3.89579e+09	4.44288e+09	4.19329e+09
Keratin, type I cytoskeletal 9 OS=Homo sapiens GN=KRT9 PE=1 SV=3 - [K1C9_HUMAN]	1.08692e+08	1.05856e+08	6.07113e+07	9.1753e+07
T-complex protein 1 subunit theta OS=Homo sapiens GN=CCT8 PE=1 SV=4 - [TCPQ_HUMAN]	1.74519e+08	1.82862e+08	1.80826e+08	1.79402e+08
Keratin, type II cytoskeletal 1 OS=Homo sapiens GN=KRT1 PE=1 SV=6 - [K2C1_HUMAN]	2.83159e+08	2.10814e+08	1.52806e+08	2.15593e+08
Keratin, type I cytoskeletal 10 OS=Homo sapiens GN=KRT10 PE=1 SV=6 - [K1C10_HUMAN]	1.01297e+08	6.89665e+07	5.06856e+07	7.36498e+07
CD2-associated protein OS=Homo sapiens GN=CD2AP PE=1 SV=1 - [CD2AP_HUMAN]	3.89252e+07	5.57835e+07	3.18686e+07	4.21924e+07
Tubulin beta-4B chain OS=Homo sapiens GN=TUBB4B PE=1 SV=1 - [TBB4B_HUMAN]	2.97243e+07	9.10462e+07	0	4.02568e+07
28 kDa heat- and acid-stable phosphoprotein OS=Homo sapiens GN=PDAP1 PE=1 SV=1 - [HAP28_HUMAN]	1.78831e+07	1.62039e+07	1.72186e+07	1.71018e+07
Eukaryotic initiation factor 4A-I OS=Homo sapiens GN=EIF4A1 PE=1 SV=1 - [IF4A1_HUMAN]	2.24959e+07	2.44147e+07	2.39687e+07	2.36264e+07
RuvB-like 1 OS=Homo sapiens GN=RUVBL1 PE=1 SV=1 - [RUVB1_HUMAN]	25607299	3.21239e+07	5.05834e+07	36104841
Elongation factor 1-alpha 1 OS=Homo sapiens GN=EEF1A1 PE=1 SV=1 - [EF1A1_HUMAN]	9.07882e+07	1.54558e+08	1.19861e+08	1.21736e+08
Nucleoprotein TPR OS=Homo sapiens GN=TPR PE=1 SV=3 - [TPR_HUMAN]	6.68393e+07	83137692	7.12189e+07	7.37319e+07
PERQ amino acid-rich with GYF domain-containing protein 2 (Fragment) OS=Homo sapiens GN=GIGYF2 PE=1 SV=1 - [C9JHW1_HUMAN]	3.77528e+07	3.12378e+07	4.81117e+07	3.90341e+07
Methylcrotonoyl-CoA carboxylase subunit alpha, mitochondrial OS=Homo sapiens GN=MCCC1 PE=1 SV=1 - [E9PHF7_HUMAN]	5.05767e+07	4.67016e+07	4.17232e+07	4.63339e+07
Poly(rC)-binding protein 2 (Fragment) OS=Homo sapiens GN=PCBP2 PE=1 SV=1 - [F8W0G4_HUMAN]	9.36016e+06	3.97496e+07	14763015	2.12909e+07
Coronin-1B OS=Homo sapiens GN=CORO1B PE=1 SV=1 - [COR1B_HUMAN]	4.14796e+07	5.28794e+07	5.83084e+07	5.08891e+07
Actin, cytoplasmic 1 OS=Homo sapiens GN=ACTB PE=1 SV=1 - [ACTB_HUMAN]	5.80499e+07	1.07869e+08	5.26607e+07	7.286e+07
Glyceraldehyde-3-phosphate dehydrogenase OS=Homo sapiens GN=GAPDH PE=1 SV=1 - [E7EUT5_HUMAN]	6.67008e+07	7.59136e+07	6.26234e+07	6.84126e+07
Myosin-9 OS=Homo sapiens GN=MYH9 PE=1 SV=4 - [MYH9_HUMAN]	6.70308e+07	74516047	6.05715e+07	6.73728e+07
Propionyl-CoA carboxylase alpha chain, mitochondrial OS=Homo sapiens GN=PCCA PE=1 SV=4 - [PCCA_HUMAN]	6.14679e+07	5.12579e+07	5.61249e+07	5.62835e+07
Vimentin OS=Homo sapiens GN=VIM PE=1 SV=4 - [VIME_HUMAN]	1.2527e+07	4.88162e+07	1.55035e+07	2.56156e+07
MKL/myocardin-like protein 2 OS=Homo sapiens GN=MKL2 PE=1 SV=3 - [MKL2_HUMAN]	4.03607e+07	3.9715e+07	3.95366e+07	3.98708e+07
Pyruvate kinase (Fragment) OS=Homo sapiens GN=PKM PE=1 SV=1 - [H3BTN5_HUMAN]	3.59057e+07	4.67325e+07	3.47804e+07	3.91395e+07
Creatine kinase B-type (Fragment) OS=Homo sapiens GN=CKB PE=1 SV=1 - [H0YJG0_HUMAN]	0	1.05129e+07	1.50669e+07	8.52662e+06
Keratin, type II cytoskeletal 2 epidermal OS=Homo sapiens GN=KRT2 PE=1 SV=2 - [K22E_HUMAN]	1.52785e+08	1.15488e+08	8.15222e+07	1.16599e+08
Heat shock protein HSP 90-beta OS=Homo sapiens GN=HSP90AB1 PE=1 SV=4 - [HS90B_HUMAN]	6.64387e+07	5.88888e+07	5.69265e+07	6.07513e+07
Ran GTPase-activating protein 1 OS=Homo sapiens GN=RANGAP1 PE=1 SV=1 - [RAGP1_HUMAN]	4.14883e+07	2.96389e+07	3.75209e+07	3.6216e+07
60S ribosomal protein L6 OS=Homo sapiens GN=RPL6 PE=1 SV=3 - [RL6_HUMAN]	1.17504e+07	9.21807e+06	1.23666e+07	1.11117e+07
Nuclear autoantigenic sperm protein OS=Homo sapiens GN=NASP PE=1 SV=2 - [NASP_HUMAN]	1.19715e+07	1.62898e+07	2.45574e+07	1.76062e+07
Band 4.1-like protein 3 (Fragment) OS=Homo sapiens GN=EPB41L3 PE=1 SV=1 - [A0A0J9YY18_HUMAN]	1.36256e+07	1.10509e+07	1.03105e+07	1.16623e+07
PERQ amino acid-rich with GYF domain-containing protein 2 OS=Homo sapiens GN=GIGYF2 PE=1 SV=1 - [PERQ2_HUMAN]	4.03212e+07	3.32633e+07	4.83562e+07	4.06469e+07
60S ribosomal protein L8 OS=Homo sapiens GN=RPL8 PE=1 SV=1 - [G3V1A1_HUMAN]	1.40065e+07	2.01254e+07	1.12324e+07	1.51215e+07
Heat shock cognate 71 kDa protein OS=Homo sapiens GN=HSPA8 PE=1 SV=1 - [E9PKE3_HUMAN]	6.81708e+07	6.0489e+07	5.99692e+07	6.28763e+07
Heterogeneous nuclear ribonucleoprotein U OS=Homo sapiens GN=HNRNPU PE=1 SV=6 - [HNRPU_HUMAN]	3.78011e+07	41565102	3.66497e+07	3.86719e+07
E3 SUMO-protein ligase RanBP2 OS=Homo sapiens GN=RANBP2 PE=1 SV=2 - [RBP2_HUMAN]	3.70349e+07	4.77298e+07	3.76021e+07	4.07889e+07
Double-strand break repair protein MRE11A OS=Homo sapiens GN=MRE11A PE=1 SV=1 - [F8W7U8_HUMAN]	6.20924e+07	3.23174e+07	3.09907e+07	4.18002e+07
Plasminogen activator inhibitor 1 RNA-binding protein OS=Homo sapiens GN=SERBP1 PE=1 SV=2 - [PAIRB_HUMAN]	2.79618e+07	3.76787e+07	2.72054e+07	3.09486e+07
Interferon-induced protein with tetratricopeptide repeats 5 OS=Homo sapiens GN=IFIT5 PE=1 SV=1 - [IFIT5_HUMAN]	3.98404e+07	3.04753e+07	0	2.34386e+07
Eukaryotic translation initiation factor 4B (Fragment) OS=Homo sapiens GN=EIF4B PE=1 SV=1 - [F8VX11_HUMAN]	3.1192e+07	3.6344e+07	2.55739e+07	3.10366e+07
Neuroblast differentiation-associated protein AHNAK OS=Homo sapiens GN=AHNAK PE=1 SV=2 - [AHNK_HUMAN]	7.55981e+07	6.27775e+07	3.85401e+07	5.89719e+07
Non-POU domain-containing octamer-binding protein OS=Homo sapiens GN=NONO PE=1 SV=4 - [NONO_HUMAN]	2.1704e+07	2.79743e+07	1.17175e+07	2.04653e+07
Tryptophan--tRNA ligase, cytoplasmic OS=Homo sapiens GN=WARS PE=1 SV=2 - [SYWC_HUMAN]	1.6569e+07	0	1.14512e+07	9.34006e+06
T-complex protein 1 subunit alpha OS=Homo sapiens GN=TCP1 PE=1 SV=1 - [E7ERF2_HUMAN]	8.26729e+06	0	0	2.75576e+06
Eukaryotic translation initiation factor 4 gamma 1 OS=Homo sapiens GN=EIF4G1 PE=1 SV=1 - [E7EX73_HUMAN]	5.05261e+07	4.72926e+07	4.78495e+07	4.85561e+07
Heterogeneous nuclear ribonucleoprotein H OS=Homo sapiens GN=HNRNPH1 PE=1 SV=1 - [E9PCY7_HUMAN]	0	1.4026e+07	6639947	6.88866e+06
Exocyst complex component 4 OS=Homo sapiens GN=EXOC4 PE=1 SV=1 - [EXOC4_HUMAN]	7.54151e+06	8.66339e+06	8.12133e+06	8.10874e+06
Microtubule-associated protein 4 OS=Homo sapiens GN=MAP4 PE=1 SV=3 - [MAP4_HUMAN]	2.42765e+07	1.90587e+07	1.85165e+07	2.06172e+07
Clathrin interactor 1 OS=Homo sapiens GN=CLINT1 PE=1 SV=1 - [EPN4_HUMAN]	1.2373e+07	1.36379e+07	6.577e+06	1.08626e+07
Crk-like protein OS=Homo sapiens GN=CRKL PE=1 SV=1 - [CRKL_HUMAN]	5.90366e+07	7.6057e+07	4.53045e+07	6.01327e+07
ATP-dependent RNA helicase DDX3X OS=Homo sapiens GN=DDX3X PE=1 SV=1 - [A0A0D9SFB3_HUMAN]	2.80938e+07	3.3933e+07	3.05667e+07	3.08645e+07
Eukaryotic translation initiation factor 5 OS=Homo sapiens GN=EIF5 PE=1 SV=2 - [IF5_HUMAN]	10379918	9.44937e+06	3.0701e+07	1.68434e+07
CTP synthase 1 OS=Homo sapiens GN=CTPS1 PE=1 SV=2 - [PYRG1_HUMAN]	1.67191e+07	1.83769e+07	1.58006e+07	1.69655e+07
Signal recognition particle subunit SRP68 OS=Homo sapiens GN=SRP68 PE=1 SV=2 - [SRP68_HUMAN]	1.05942e+07	1.34879e+07	1.44004e+07	1.28275e+07
Nuclear mitotic apparatus protein 1 (Fragment) OS=Homo sapiens GN=NUMA1 PE=1 SV=1 - [K4DIE0_HUMAN]	0	5.89448e+06	0	1.96483e+06
Heterogeneous nuclear ribonucleoprotein F OS=Homo sapiens GN=HNRNPF PE=1 SV=3 - [HNRPF_HUMAN]	0	1.44719e+07	9.93011e+06	8.13399e+06
Heterogeneous nuclear ribonucleoprotein K OS=Homo sapiens GN=HNRNPK PE=1 SV=1 - [HNRPK_HUMAN]	1.28316e+07	4.44902e+07	2.37289e+07	2.70169e+07
Protein unc-45 homolog A OS=Homo sapiens GN=UNC45A PE=1 SV=1 - [UN45A_HUMAN]	2.16658e+07	1.89039e+07	1.21212e+07	1.75636e+07
Microtubule-associated protein 1B OS=Homo sapiens GN=MAP1B PE=1 SV=2 - [MAP1B_HUMAN]	2.80822e+07	2.45751e+07	2.56047e+07	2.60874e+07
Signal transducer and activator of transcription OS=Homo sapiens GN=STAT3 PE=1 SV=1 - [G8JLH9_HUMAN]	2.1501e+06	6.43791e+06	0	2.86267e+06
Acetyl-CoA carboxylase 1 OS=Homo sapiens GN=ACACA PE=1 SV=2 - [ACACA_HUMAN]	1.58293e+07	2.42487e+07	2.44433e+07	2.15071e+07
Ran-binding protein 3 OS=Homo sapiens GN=RANBP3 PE=1 SV=1 - [B7Z7F3_HUMAN]	1.86555e+07	2.29675e+07	2.38153e+07	2.18128e+07
TOX high mobility group box family member 4 OS=Homo sapiens GN=TOX4 PE=1 SV=1 - [TOX4_HUMAN]	1.62581e+07	1.05064e+07	1.00578e+07	1.22741e+07
La-related protein 1 OS=Homo sapiens GN=LARP1 PE=1 SV=2 - [LARP1_HUMAN]	2.45609e+07	2.24813e+07	3.21277e+07	2.639e+07
ATP-dependent RNA helicase A OS=Homo sapiens GN=DHX9 PE=1 SV=4 - [DHX9_HUMAN]	1.18054e+07	1.84386e+07	2.08695e+07	1.70379e+07
Protein AFDN OS=Homo sapiens GN=AFDN PE=1 SV=1 - [Q5TIG5_HUMAN]	2.01649e+07	1.47636e+07	1.57368e+07	1.68884e+07
Talin-1 OS=Homo sapiens GN=TLN1 PE=1 SV=3 - [TLN1_HUMAN]	5.49131e+06	4.18522e+06	6.24887e+06	5.30847e+06
STE20-like serine/threonine-protein kinase OS=Homo sapiens GN=SLK PE=1 SV=1 - [SLK_HUMAN]	1.40511e+07	1.27729e+07	9.4594e+06	1.20945e+07
Pericentriolar material 1 protein OS=Homo sapiens GN=PCM1 PE=1 SV=1 - [E7ETA6_HUMAN]	1.44022e+07	0	3.29129e+07	1.57717e+07
Ataxin-2-like protein OS=Homo sapiens GN=ATXN2L PE=1 SV=2 - [ATX2L_HUMAN]	1.06213e+07	1.13681e+07	14357336	1.21156e+07
Gem-associated protein 5 OS=Homo sapiens GN=GEMIN5 PE=1 SV=3 - [GEMI5_HUMAN]	1.59816e+07	1.28399e+07	1.66174e+07	1.51463e+07
Insulin receptor substrate 4 OS=Homo sapiens GN=IRS4 PE=1 SV=1 - [IRS4_HUMAN]	9.00545e+06	1.01081e+07	9.61089e+06	9.57481e+06
Transcriptional regulator Kaiso OS=Homo sapiens GN=ZBTB33 PE=1 SV=2 - [KAISO_HUMAN]	15851683	2.25002e+07	1.82168e+07	1.88562e+07
Elongation factor 2 OS=Homo sapiens GN=EEF2 PE=1 SV=4 - [EF2_HUMAN]	7.40464e+06	1.5084e+07	6.35445e+06	9.61437e+06
Ubiquitin-associated protein 2-like OS=Homo sapiens GN=UBAP2L PE=1 SV=2 - [F8W726_HUMAN]	1.19039e+07	1.47462e+07	1.692e+07	1.45234e+07
eIF-2-alpha kinase activator GCN1 OS=Homo sapiens GN=GCN1 PE=1 SV=6 - [GCN1_HUMAN]	6.08695e+06	1.27415e+07	1.32163e+07	1.06816e+07
(E3-independent) E2 ubiquitin-conjugating enzyme OS=Homo sapiens GN=UBE2O PE=1 SV=3 - [UBE2O_HUMAN]	1.09624e+07	5.04252e+06	9.6986e+06	8.56784e+06
PDZ and LIM domain protein 5 OS=Homo sapiens GN=PDLIM5 PE=1 SV=5 - [PDLI5_HUMAN]	1.15667e+07	1.21003e+07	1.34295e+07	1.23655e+07
Cytoskeleton-associated protein 5 OS=Homo sapiens GN=CKAP5 PE=1 SV=3 - [CKAP5_HUMAN]	1.23143e+07	1.64057e+07	1.64691e+07	1.5063e+07
Protein PRRC2C OS=Homo sapiens GN=PRRC2C PE=1 SV=1 - [E7EPN9_HUMAN]	1.23174e+07	6.3908e+06	3.09978e+06	7.26932e+06
5'-3' exoribonuclease 1 (Fragment) OS=Homo sapiens GN=XRN1 PE=1 SV=1 - [H7C5E4_HUMAN]	0	0	6.95372e+06	2.31791e+06
Kelch-like ECH-associated protein 1 OS=Homo sapiens GN=KEAP1 PE=1 SV=2 - [KEAP1_HUMAN]	12546887	8.93875e+06	1.0447e+07	1.06442e+07
Centrosomal protein of 170 kDa (Fragment) OS=Homo sapiens GN=CEP170 PE=1 SV=1 - [H0Y2V6_HUMAN]	7.67464e+06	1.00857e+07	8.33782e+06	8.69939e+06
Ankyrin repeat and KH domain-containing protein 1 OS=Homo sapiens GN=ANKHD1 PE=1 SV=1 - [ANKH1_HUMAN]	9.53007e+06	8.9781e+06	8772505	9.09356e+06
Host cell factor 1 OS=Homo sapiens GN=HCFC1 PE=1 SV=2 - [HCFC1_HUMAN]	1.02215e+07	1.13442e+07	9.90267e+06	1.04895e+07
DNA-dependent protein kinase catalytic subunit OS=Homo sapiens GN=PRKDC PE=1 SV=3 - [PRKDC_HUMAN]	5697878	1.11363e+07	0	5.61138e+06

## Sheet: 6-CtermMAGEL2 RC edited
Description	MAGEL2 RC 1	MAGEL2 RC 2	MAGEL2 RC 3	Average
Nuclear migration protein nudC OS=Homo sapiens GN=NUDC PE=1 SV=1 - [NUDC_HUMAN]	1.35901e+08	1.255e+08	1.33869e+08	1.31757e+08
Ubiquitin carboxyl-terminal hydrolase 7 OS=Homo sapiens GN=USP7 PE=1 SV=2 - [UBP7_HUMAN]	4.83407e+07	1.27926e+08	7.6791e+07	8.43525e+07
TIP41-like protein OS=Homo sapiens GN=TIPRL PE=1 SV=2 - [TIPRL_HUMAN]	1.75301e+07	3.43654e+07	3.20223e+07	2.79726e+07
Adapter molecule crk OS=Homo sapiens GN=CRK PE=1 SV=2 - [CRK_HUMAN]	3.20098e+07	2.86885e+07	3.04619e+07	3.03867e+07
Src substrate cortactin OS=Homo sapiens GN=CTTN PE=1 SV=2 - [SRC8_HUMAN]	4.11641e+07	3.45591e+07	3.87592e+07	3.81608e+07
28 kDa heat- and acid-stable phosphoprotein OS=Homo sapiens GN=PDAP1 PE=1 SV=1 - [HAP28_HUMAN]	1.78831e+07	1.62039e+07	1.72186e+07	1.71018e+07
Eukaryotic initiation factor 4A-I OS=Homo sapiens GN=EIF4A1 PE=1 SV=1 - [IF4A1_HUMAN]	2.24959e+07	2.44147e+07	2.39687e+07	2.36264e+07
PERQ amino acid-rich with GYF domain-containing protein 2 (Fragment) OS=Homo sapiens GN=GIGYF2 PE=1 SV=1 - [C9JHW1_HUMAN]	3.77528e+07	3.12378e+07	4.81117e+07	3.90341e+07
Heterogeneous nuclear ribonucleoprotein U OS=Homo sapiens GN=HNRNPU PE=1 SV=6 - [HNRPU_HUMAN]	3.78011e+07	41565102	3.66497e+07	3.86719e+07
Poly(rC)-binding protein 2 (Fragment) OS=Homo sapiens GN=PCBP2 PE=1 SV=1 - [F8W0G4_HUMAN]	9.36016e+06	3.97496e+07	14763015	2.12909e+07
Coronin-1B OS=Homo sapiens GN=CORO1B PE=1 SV=1 - [COR1B_HUMAN]	4.14796e+07	5.28794e+07	5.83084e+07	5.08891e+07
Glyceraldehyde-3-phosphate dehydrogenase OS=Homo sapiens GN=GAPDH PE=1 SV=1 - [E7EUT5_HUMAN]	6.67008e+07	7.59136e+07	6.26234e+07	6.84126e+07
Pyruvate kinase (Fragment) OS=Homo sapiens GN=PKM PE=1 SV=1 - [H3BTN5_HUMAN]	3.59057e+07	4.67325e+07	3.47804e+07	3.91395e+07
Creatine kinase B-type (Fragment) OS=Homo sapiens GN=CKB PE=1 SV=1 - [H0YJG0_HUMAN]	0	1.05129e+07	1.50669e+07	8.52662e+06
Ran GTPase-activating protein 1 OS=Homo sapiens GN=RANGAP1 PE=1 SV=1 - [RAGP1_HUMAN]	4.14883e+07	2.96389e+07	3.75209e+07	3.6216e+07
Nuclear autoantigenic sperm protein OS=Homo sapiens GN=NASP PE=1 SV=2 - [NASP_HUMAN]	1.19715e+07	1.62898e+07	2.45574e+07	1.76062e+07
Band 4.1-like protein 3 (Fragment) OS=Homo sapiens GN=EPB41L3 PE=1 SV=1 - [A0A0J9YY18_HUMAN]	1.36256e+07	1.10509e+07	1.03105e+07	1.16623e+07
Double-strand break repair protein MRE11A OS=Homo sapiens GN=MRE11A PE=1 SV=1 - [F8W7U8_HUMAN]	6.20924e+07	3.23174e+07	3.09907e+07	4.18002e+07
Plasminogen activator inhibitor 1 RNA-binding protein OS=Homo sapiens GN=SERBP1 PE=1 SV=2 - [PAIRB_HUMAN]	2.79618e+07	3.76787e+07	2.72054e+07	3.09486e+07
Interferon-induced protein with tetratricopeptide repeats 5 OS=Homo sapiens GN=IFIT5 PE=1 SV=1 - [IFIT5_HUMAN]	3.98404e+07	3.04753e+07	0	2.34386e+07
Eukaryotic translation initiation factor 4B (Fragment) OS=Homo sapiens GN=EIF4B PE=1 SV=1 - [F8VX11_HUMAN]	3.1192e+07	3.6344e+07	2.55739e+07	3.10366e+07
Non-POU domain-containing octamer-binding protein OS=Homo sapiens GN=NONO PE=1 SV=4 - [NONO_HUMAN]	2.1704e+07	2.79743e+07	1.17175e+07	2.04653e+07
Tryptophan--tRNA ligase, cytoplasmic OS=Homo sapiens GN=WARS PE=1 SV=2 - [SYWC_HUMAN]	1.6569e+07	0	1.14512e+07	9.34006e+06
Eukaryotic translation initiation factor 4 gamma 1 OS=Homo sapiens GN=EIF4G1 PE=1 SV=1 - [E7EX73_HUMAN]	5.05261e+07	4.72926e+07	4.78495e+07	4.85561e+07
Exocyst complex component 4 OS=Homo sapiens GN=EXOC4 PE=1 SV=1 - [EXOC4_HUMAN]	7.54151e+06	8.66339e+06	8.12133e+06	8.10874e+06
Clathrin interactor 1 OS=Homo sapiens GN=CLINT1 PE=1 SV=1 - [EPN4_HUMAN]	1.2373e+07	1.36379e+07	6.577e+06	1.08626e+07
Crk-like protein OS=Homo sapiens GN=CRKL PE=1 SV=1 - [CRKL_HUMAN]	5.90366e+07	7.6057e+07	4.53045e+07	6.01327e+07
ATP-dependent RNA helicase DDX3X OS=Homo sapiens GN=DDX3X PE=1 SV=1 - [A0A0D9SFB3_HUMAN]	2.80938e+07	3.3933e+07	3.05667e+07	3.08645e+07
Eukaryotic translation initiation factor 5 OS=Homo sapiens GN=EIF5 PE=1 SV=2 - [IF5_HUMAN]	10379918	9.44937e+06	3.0701e+07	1.68434e+07
CTP synthase 1 OS=Homo sapiens GN=CTPS1 PE=1 SV=2 - [PYRG1_HUMAN]	1.67191e+07	1.83769e+07	1.58006e+07	1.69655e+07
Signal recognition particle subunit SRP68 OS=Homo sapiens GN=SRP68 PE=1 SV=2 - [SRP68_HUMAN]	1.05942e+07	1.34879e+07	1.44004e+07	1.28275e+07
Heterogeneous nuclear ribonucleoprotein K OS=Homo sapiens GN=HNRNPK PE=1 SV=1 - [HNRPK_HUMAN]	1.28316e+07	4.44902e+07	2.37289e+07	2.70169e+07
Protein unc-45 homolog A OS=Homo sapiens GN=UNC45A PE=1 SV=1 - [UN45A_HUMAN]	2.16658e+07	1.89039e+07	1.21212e+07	1.75636e+07
Signal transducer and activator of transcription OS=Homo sapiens GN=STAT3 PE=1 SV=1 - [G8JLH9_HUMAN]	2.1501e+06	6.43791e+06	0	2.86267e+06
Ran-binding protein 3 OS=Homo sapiens GN=RANBP3 PE=1 SV=1 - [B7Z7F3_HUMAN]	1.86555e+07	2.29675e+07	2.38153e+07	2.18128e+07
TOX high mobility group box family member 4 OS=Homo sapiens GN=TOX4 PE=1 SV=1 - [TOX4_HUMAN]	1.62581e+07	1.05064e+07	1.00578e+07	1.22741e+07
La-related protein 1 OS=Homo sapiens GN=LARP1 PE=1 SV=2 - [LARP1_HUMAN]	2.45609e+07	2.24813e+07	3.21277e+07	2.639e+07
ATP-dependent RNA helicase A OS=Homo sapiens GN=DHX9 PE=1 SV=4 - [DHX9_HUMAN]	1.18054e+07	1.84386e+07	2.08695e+07	1.70379e+07
Protein AFDN OS=Homo sapiens GN=AFDN PE=1 SV=1 - [Q5TIG5_HUMAN]	2.01649e+07	1.47636e+07	1.57368e+07	1.68884e+07
STE20-like serine/threonine-protein kinase OS=Homo sapiens GN=SLK PE=1 SV=1 - [SLK_HUMAN]	1.40511e+07	1.27729e+07	9.4594e+06	1.20945e+07
Pericentriolar material 1 protein OS=Homo sapiens GN=PCM1 PE=1 SV=1 - [E7ETA6_HUMAN]	1.44022e+07	0	3.29129e+07	1.57717e+07
Ataxin-2-like protein OS=Homo sapiens GN=ATXN2L PE=1 SV=2 - [ATX2L_HUMAN]	1.06213e+07	1.13681e+07	14357336	1.21156e+07
Gem-associated protein 5 OS=Homo sapiens GN=GEMIN5 PE=1 SV=3 - [GEMI5_HUMAN]	1.59816e+07	1.28399e+07	1.66174e+07	1.51463e+07
Insulin receptor substrate 4 OS=Homo sapiens GN=IRS4 PE=1 SV=1 - [IRS4_HUMAN]	9.00545e+06	1.01081e+07	9.61089e+06	9.57481e+06
Elongation factor 2 OS=Homo sapiens GN=EEF2 PE=1 SV=4 - [EF2_HUMAN]	7.40464e+06	1.5084e+07	6.35445e+06	9.61437e+06
Ubiquitin-associated protein 2-like OS=Homo sapiens GN=UBAP2L PE=1 SV=2 - [F8W726_HUMAN]	1.19039e+07	1.47462e+07	1.692e+07	1.45234e+07
eIF-2-alpha kinase activator GCN1 OS=Homo sapiens GN=GCN1 PE=1 SV=6 - [GCN1_HUMAN]	6.08695e+06	1.27415e+07	1.32163e+07	1.06816e+07
(E3-independent) E2 ubiquitin-conjugating enzyme OS=Homo sapiens GN=UBE2O PE=1 SV=3 - [UBE2O_HUMAN]	1.09624e+07	5.04252e+06	9.6986e+06	8.56784e+06
PDZ and LIM domain protein 5 OS=Homo sapiens GN=PDLIM5 PE=1 SV=5 - [PDLI5_HUMAN]	1.15667e+07	1.21003e+07	1.34295e+07	1.23655e+07
Cytoskeleton-associated protein 5 OS=Homo sapiens GN=CKAP5 PE=1 SV=3 - [CKAP5_HUMAN]	1.23143e+07	1.64057e+07	1.64691e+07	1.5063e+07
Protein PRRC2C OS=Homo sapiens GN=PRRC2C PE=1 SV=1 - [E7EPN9_HUMAN]	1.23174e+07	6.3908e+06	3.09978e+06	7.26932e+06
Kelch-like ECH-associated protein 1 OS=Homo sapiens GN=KEAP1 PE=1 SV=2 - [KEAP1_HUMAN]	12546887	8.93875e+06	1.0447e+07	1.06442e+07
Centrosomal protein of 170 kDa (Fragment) OS=Homo sapiens GN=CEP170 PE=1 SV=1 - [H0Y2V6_HUMAN]	7.67464e+06	1.00857e+07	8.33782e+06	8.69939e+06
Ankyrin repeat and KH domain-containing protein 1 OS=Homo sapiens GN=ANKHD1 PE=1 SV=1 - [ANKH1_HUMAN]	9.53007e+06	8.9781e+06	8772505	9.09356e+06
Host cell factor 1 OS=Homo sapiens GN=HCFC1 PE=1 SV=2 - [HCFC1_HUMAN]	1.02215e+07	1.13442e+07	9.90267e+06	1.04895e+07
DNA-dependent protein kinase catalytic subunit OS=Homo sapiens GN=PRKDC PE=1 SV=3 - [PRKDC_HUMAN]	5697878	1.11363e+07	0	5.61138e+06
Description	MAGEL2 RC 1	MAGEL2 RC 2	MAGEL2 RC 3	Average
Keratin, type I cytoskeletal 9 OS=Homo sapiens GN=KRT9 PE=1 SV=3 - [K1C9_HUMAN]	1.08692e+08	1.05856e+08	6.07113e+07
Keratin, type II cytoskeletal 1 OS=Homo sapiens GN=KRT1 PE=1 SV=6 - [K2C1_HUMAN]	2.83159e+08	2.10814e+08	1.52806e+08
Keratin, type I cytoskeletal 10 OS=Homo sapiens GN=KRT10 PE=1 SV=6 - [K1C10_HUMAN]	1.01297e+08	6.89665e+07	5.06856e+07
Keratin, type II cytoskeletal 2 epidermal OS=Homo sapiens GN=KRT2 PE=1 SV=2 - [K22E_HUMAN]	1.52785e+08	1.15488e+08	8.15222e+07
Pyruvate carboxylase, mitochondrial OS=Homo sapiens GN=PC PE=1 SV=2 - [PYC_HUMAN]	8.47413e+07	7.25293e+07	7.00503e+07
Acetyl-CoA carboxylase 1 OS=Homo sapiens GN=ACACA PE=1 SV=2 - [ACACA_HUMAN]	1.58293e+07	2.42487e+07	2.44433e+07
Methylcrotonoyl-CoA carboxylase subunit alpha, mitochondrial OS=Homo sapiens GN=MCCC1 PE=1 SV=1 - [E9PHF7_HUMAN]	5.05767e+07	4.67016e+07	4.17232e+07
Propionyl-CoA carboxylase alpha chain, mitochondrial OS=Homo sapiens GN=PCCA PE=1 SV=4 - [PCCA_HUMAN]	6.14679e+07	5.12579e+07	5.61249e+07
Filamin-A OS=Homo sapiens GN=FLNA PE=1 SV=1 - [Q5HY54_HUMAN]	1.68113e+09	1.55865e+09	1.74855e+09
Fatty acid synthase OS=Homo sapiens GN=FASN PE=1 SV=3 - [FAS_HUMAN]	2.23842e+08	2.22754e+08	3.0918e+08
Neuroblast differentiation-associated protein AHNAK OS=Homo sapiens GN=AHNAK PE=1 SV=2 - [AHNK_HUMAN]	7.55981e+07	6.27775e+07	3.85401e+07
T-complex protein 1 subunit theta OS=Homo sapiens GN=CCT8 PE=1 SV=4 - [TCPQ_HUMAN]	1.74519e+08	1.82862e+08	1.80826e+08
Tubulin beta chain OS=Homo sapiens GN=TUBB PE=1 SV=1 - [Q5JP53_HUMAN]	3.84161e+07	1.13965e+08	3.43246e+07
Tubulin alpha-1C chain OS=Homo sapiens GN=TUBA1C PE=1 SV=1 - [TBA1C_HUMAN]	2.01122e+08	2.67348e+08	2.19365e+08
Tubulin beta-4B chain OS=Homo sapiens GN=TUBB4B PE=1 SV=1 - [TBB4B_HUMAN]	2.97243e+07	9.10462e+07	0
Heat shock 70 kDa protein 1A OS=Homo sapiens GN=HSPA1A PE=1 SV=1 - [HS71A_HUMAN]	171011563	1.66618e+08	1.56084e+08
Elongation factor 1-alpha 1 OS=Homo sapiens GN=EEF1A1 PE=1 SV=1 - [EF1A1_HUMAN]	9.07882e+07	1.54558e+08	1.19861e+08
E3 SUMO-protein ligase RanBP2 OS=Homo sapiens GN=RANBP2 PE=1 SV=2 - [RBP2_HUMAN]	3.70349e+07	4.77298e+07	3.76021e+07
Myosin-9 OS=Homo sapiens GN=MYH9 PE=1 SV=4 - [MYH9_HUMAN]	6.70308e+07	74516047	6.05715e+07
Nucleophosmin OS=Homo sapiens GN=NPM1 PE=1 SV=2 - [NPM_HUMAN]	1.27339e+07	3.81299e+07	2.55229e+07
Vimentin OS=Homo sapiens GN=VIM PE=1 SV=4 - [VIME_HUMAN]	1.2527e+07	4.88162e+07	1.55035e+07
T-complex protein 1 subunit alpha OS=Homo sapiens GN=TCP1 PE=1 SV=1 - [E7ERF2_HUMAN]	8.26729e+06	0	0
Heat shock cognate 71 kDa protein OS=Homo sapiens GN=HSPA8 PE=1 SV=1 - [E9PKE3_HUMAN]	6.81708e+07	6.0489e+07	5.99692e+07
Nucleoprotein TPR OS=Homo sapiens GN=TPR PE=1 SV=3 - [TPR_HUMAN]	6.68393e+07	83137692	7.12189e+07
Coatomer subunit gamma-2 OS=Homo sapiens GN=COPG2 PE=1 SV=1 - [COPG2_HUMAN]	1.01076e+08	1.23022e+08	7.67634e+07
RuvB-like 1 OS=Homo sapiens GN=RUVBL1 PE=1 SV=1 - [RUVB1_HUMAN]	25607299	3.21239e+07	5.05834e+07
MKL/myocardin-like protein 2 OS=Homo sapiens GN=MKL2 PE=1 SV=3 - [MKL2_HUMAN]	4.03607e+07	3.9715e+07	3.95366e+07
Transcriptional regulator Kaiso OS=Homo sapiens GN=ZBTB33 PE=1 SV=2 - [KAISO_HUMAN]	15851683	2.25002e+07	1.82168e+07
Microtubule-associated protein 4 OS=Homo sapiens GN=MAP4 PE=1 SV=3 - [MAP4_HUMAN]	2.42765e+07	1.90587e+07	1.85165e+07
Nuclear mitotic apparatus protein 1 (Fragment) OS=Homo sapiens GN=NUMA1 PE=1 SV=1 - [K4DIE0_HUMAN]	0	5.89448e+06	0
CD2-associated protein OS=Homo sapiens GN=CD2AP PE=1 SV=1 - [CD2AP_HUMAN]	3.89252e+07	5.57835e+07	3.18686e+07
5'-3' exoribonuclease 1 (Fragment) OS=Homo sapiens GN=XRN1 PE=1 SV=1 - [H7C5E4_HUMAN]	0	0	6.95372e+06
Transgelin-2 (Fragment) OS=Homo sapiens GN=TAGLN2 PE=1 SV=1 - [X6RJP6_HUMAN]	5.47526e+07	5.01746e+07	5.46965e+07	5.32079e+07
MAGE-like protein 2 OS=Homo sapiens GN=MAGEL2 PE=1 SV=2 - [MAGL2_HUMAN]	4.24119e+09	3.89579e+09	4.44288e+09	4.19329e+09
Actin, cytoplasmic 1 OS=Homo sapiens GN=ACTB PE=1 SV=1 - [ACTB_HUMAN]	5.80499e+07	1.07869e+08	5.26607e+07	7.286e+07
Heat shock protein HSP 90-beta OS=Homo sapiens GN=HSP90AB1 PE=1 SV=4 - [HS90B_HUMAN]	6.64387e+07	5.88888e+07	5.69265e+07	6.07513e+07
60S ribosomal protein L8 OS=Homo sapiens GN=RPL8 PE=1 SV=1 - [G3V1A1_HUMAN]	1.40065e+07	2.01254e+07	1.12324e+07	1.51215e+07
Heterogeneous nuclear ribonucleoprotein H OS=Homo sapiens GN=HNRNPH1 PE=1 SV=1 - [E9PCY7_HUMAN]	0	1.4026e+07	6639947	6.88866e+06
60S ribosomal protein L6 OS=Homo sapiens GN=RPL6 PE=1 SV=3 - [RL6_HUMAN]	1.17504e+07	9.21807e+06	1.23666e+07	1.11117e+07
Heterogeneous nuclear ribonucleoprotein F OS=Homo sapiens GN=HNRNPF PE=1 SV=3 - [HNRPF_HUMAN]	0	1.44719e+07	9.93011e+06	8.13399e+06
Microtubule-associated protein 1B OS=Homo sapiens GN=MAP1B PE=1 SV=2 - [MAP1B_HUMAN]	2.80822e+07	2.45751e+07	2.56047e+07	2.60874e+07
Talin-1 OS=Homo sapiens GN=TLN1 PE=1 SV=3 - [TLN1_HUMAN]	5.49131e+06	4.18522e+06	6.24887e+06	5.30847e+06

## Sheet: 7-MAGEL2 raw
Description	A6: Area	B6: Area	C6: Area	Average
Keratin, type I cytoskeletal 9 OS=Homo sapiens GN=KRT9 PE=1 SV=3 - [K1C9_HUMAN]	2.33904e+08	7.11525e+07	1.36729e+08	1.47262e+08
Ubiquitin-60S ribosomal protein L40 (Fragment) OS=Homo sapiens GN=UBA52 PE=1 SV=1 - [M0R1V7_HUMAN]	2.84384e+07	9.60233e+07	9.82997e+07	7.42538e+07
Keratin, type I cytoskeletal 10 OS=Homo sapiens GN=KRT10 PE=1 SV=6 - [K1C10_HUMAN]	1.30137e+08	2.72258e+07	1.07378e+08	8.82468e+07
Keratin, type II cytoskeletal 1 OS=Homo sapiens GN=KRT1 PE=1 SV=6 - [K2C1_HUMAN]	4.48488e+08	1.31e+08	3.02416e+08	2.93968e+08
Interferon regulatory factor 2-binding protein 2 OS=Homo sapiens GN=IRF2BP2 PE=1 SV=2 - [I2BP2_HUMAN]	2.07768e+07	8.1092e+06	2.96086e+07	1.94982e+07
Transgelin-2 (Fragment) OS=Homo sapiens GN=TAGLN2 PE=1 SV=1 - [X6RJP6_HUMAN]	1.01142e+07	2.59289e+10	1.9508e+10	1.5149e+10
Keratin, type I cytoskeletal 16 OS=Homo sapiens GN=KRT16 PE=1 SV=4 - [K1C16_HUMAN]	1.7696e+07	10460175	8.92385e+07	3.91315e+07
MAGE-like protein 2 OS=Homo sapiens GN=MAGEL2 PE=1 SV=2 - [MAGL2_HUMAN]	4.76105e+08	6.64433e+08	6.8777e+08	6.09436e+08
Propionyl-CoA carboxylase alpha chain, mitochondrial (Fragment) OS=Homo sapiens GN=PCCA PE=1 SV=1 - [A0A1B0GWA1_HUMAN]	1.32168e+07	7.06043e+06	0	6.75909e+06
Filamin-A OS=Homo sapiens GN=FLNA PE=1 SV=1 - [Q5HY54_HUMAN]	9.02384e+07	9.62922e+07	1.06909e+08	9.78131e+07
Keratin, type I cytoskeletal 14 OS=Homo sapiens GN=KRT14 PE=1 SV=4 - [K1C14_HUMAN]	1.28637e+07	10460175	1.03248e+08	4.21907e+07
Keratin, type II cytoskeletal 6A OS=Homo sapiens GN=KRT6A PE=1 SV=3 - [K2C6A_HUMAN]	9.86705e+07	0	5.18451e+08	2.05707e+08
Keratin, type I cytoskeletal 17 (Fragment) OS=Homo sapiens GN=KRT17 PE=1 SV=1 - [K7EPJ9_HUMAN]	1.28637e+07	10460175	1.33066e+07	1.22101e+07
Keratin, type II cytoskeletal 2 epidermal OS=Homo sapiens GN=KRT2 PE=1 SV=2 - [K22E_HUMAN]	1.94406e+08	6.002e+07	5.07481e+08	2.53969e+08
Pyruvate carboxylase, mitochondrial OS=Homo sapiens GN=PC PE=1 SV=2 - [PYC_HUMAN]	1.84637e+07	1.98599e+07	1.60872e+07	1.81369e+07
PERQ amino acid-rich with GYF domain-containing protein 2 (Fragment) OS=Homo sapiens GN=GIGYF2 PE=1 SV=1 - [C9JHW1_HUMAN]	2.30998e+07	1.72349e+07	1.80954e+07	1.94767e+07
Pyruvate kinase PKM (Fragment) OS=Homo sapiens GN=PKM PE=1 SV=1 - [H3BT25_HUMAN]	5.15136e+06	0	0	1.71712e+06
Keratin, type II cytoskeletal 6B OS=Homo sapiens GN=KRT6B PE=1 SV=5 - [K2C6B_HUMAN]	1.24146e+08	0	5.18451e+08	2.14199e+08
Ubiquitin-associated protein 2-like OS=Homo sapiens GN=UBAP2L PE=1 SV=2 - [F8W726_HUMAN]	8.75236e+07	6.04714e+07	6.5438e+07	7.11443e+07
Protein LOC100653049 OS=Homo sapiens GN=LOC100653049 PE=1 SV=1 - [A0A140TA62_HUMAN]	0	0	8.37993e+06	2.79331e+06
Far upstream element-binding protein 3 OS=Homo sapiens GN=FUBP3 PE=1 SV=2 - [FUBP3_HUMAN]	1.81968e+07	2.55808e+07	1.7791e+07	2.05229e+07
Ribosomal protein L15 (Fragment) OS=Homo sapiens GN=RPL15 PE=1 SV=1 - [E7EQV9_HUMAN]	4.56851e+06	8.14672e+06	2.06412e+06	4.92645e+06
Ataxin-2-like protein OS=Homo sapiens GN=ATXN2L PE=1 SV=2 - [ATX2L_HUMAN]	3.71356e+07	2.6691e+07	3.06144e+07	3.14803e+07
Tubulin alpha-4A chain OS=Homo sapiens GN=TUBA4A PE=1 SV=1 - [TBA4A_HUMAN]	18740131	1.12942e+07	2.86796e+07	1.95713e+07
Keratin, type II cytoskeletal 5 OS=Homo sapiens GN=KRT5 PE=1 SV=3 - [K2C5_HUMAN]	3.72934e+07	0	5.02485e+08	1.79926e+08
Nuclear fragile X mental retardation-interacting protein 2 OS=Homo sapiens GN=NUFIP2 PE=1 SV=1 - [NUFP2_HUMAN]	3.13363e+07	2.19464e+07	2.70742e+07	2.67857e+07
Glyceraldehyde-3-phosphate dehydrogenase OS=Homo sapiens GN=GAPDH PE=1 SV=1 - [E7EUT5_HUMAN]	1.82375e+07	1.10077e+07	1.93552e+07	1.62001e+07
Far upstream element-binding protein 2 OS=Homo sapiens GN=KHSRP PE=1 SV=1 - [A0A087WTP3_HUMAN]	1.22142e+07	1.07321e+07	1.91978e+06	8.28869e+06
Heat shock protein beta-1 OS=Homo sapiens GN=HSPB1 PE=1 SV=1 - [F8WE04_HUMAN]	0	0	3.46757e+07	1.15586e+07
PERQ amino acid-rich with GYF domain-containing protein 2 OS=Homo sapiens GN=GIGYF2 PE=1 SV=1 - [PERQ2_HUMAN]	2.50833e+07	1.72349e+07	1.90468e+07	2.0455e+07
YTH domain-containing family protein 2 OS=Homo sapiens GN=YTHDF2 PE=1 SV=2 - [YTHD2_HUMAN]	2.46689e+07	2.33112e+07	2.25623e+07	2.35141e+07
60S ribosomal protein L8 (Fragment) OS=Homo sapiens GN=RPL8 PE=1 SV=1 - [E9PKZ0_HUMAN]	9841171	4.80395e+06	0	4.88171e+06
Keratin, type I cuticular Ha1 OS=Homo sapiens GN=KRT31 PE=1 SV=3 - [K1H1_HUMAN]	0	0	1.01341e+07	3.37804e+06
Protein PRRC2C OS=Homo sapiens GN=PRRC2C PE=1 SV=1 - [E7EPN9_HUMAN]	8.24348e+07	2.39964e+07	2.43273e+07	4.35862e+07
Src substrate cortactin OS=Homo sapiens GN=CTTN PE=1 SV=2 - [SRC8_HUMAN]	4.8585e+06	8.62903e+06	6.76617e+06	6.75123e+06
Actin, cytoplasmic 1 OS=Homo sapiens GN=ACTB PE=1 SV=1 - [ACTB_HUMAN]	1.0356e+07	2.22114e+07	3.87464e+07	2.37713e+07
YTH domain-containing family protein 1 OS=Homo sapiens GN=YTHDF1 PE=1 SV=1 - [YTHD1_HUMAN]	9.34731e+06	1.03315e+07	2.27455e+06	7.31778e+06
Methylcrotonoyl-CoA carboxylase subunit alpha, mitochondrial OS=Homo sapiens GN=MCCC1 PE=1 SV=2 - [F5GYT8_HUMAN]	1.14074e+07	9284419	8.55198e+06	9.74793e+06
ATP-dependent RNA helicase DDX3X OS=Homo sapiens GN=DDX3X PE=1 SV=1 - [A0A0D9SFB3_HUMAN]	2.5835e+07	1.63523e+07	1.45047e+07	1.88973e+07
Heterogeneous nuclear ribonucleoprotein U OS=Homo sapiens GN=HNRNPU PE=1 SV=6 - [HNRPU_HUMAN]	1.44319e+07	1.52109e+07	1.59598e+07	1.52009e+07
Heat shock 70 kDa protein 1A OS=Homo sapiens GN=HSPA1A PE=1 SV=1 - [HS71A_HUMAN]	1.07047e+07	1.10096e+07	1.19162e+07	1.12101e+07
Trinucleotide repeat-containing gene 6B protein OS=Homo sapiens GN=TNRC6B PE=1 SV=4 - [TNR6B_HUMAN]	3.11984e+06	1.35925e+07	2.30684e+06	6.33974e+06
YTH domain family, member 3, isoform CRA_a OS=Homo sapiens GN=YTHDF3 PE=1 SV=1 - [A0A024R7W5_HUMAN]	1.469e+07	1.1072e+07	0	8.58731e+06
Plasminogen activator inhibitor 1 RNA-binding protein OS=Homo sapiens GN=SERBP1 PE=1 SV=2 - [PAIRB_HUMAN]	1.95572e+07	2.7573e+07	2.73073e+07	2.48125e+07
Heterogeneous nuclear ribonucleoprotein K OS=Homo sapiens GN=HNRNPK PE=1 SV=1 - [HNRPK_HUMAN]	3.24068e+07	1.63062e+07	1.70789e+07	2.19307e+07
Trinucleotide repeat-containing gene 6A protein (Fragment) OS=Homo sapiens GN=TNRC6A PE=1 SV=1 - [H7C269_HUMAN]	1.32563e+07	7.21852e+06	1.1023e+07	1.04993e+07
Ubiquitin-associated protein 2 OS=Homo sapiens GN=UBAP2 PE=1 SV=1 - [UBAP2_HUMAN]	2.53379e+07	2.12128e+07	1.62844e+07	2.09451e+07
Non-POU domain-containing octamer-binding protein OS=Homo sapiens GN=NONO PE=1 SV=4 - [NONO_HUMAN]	1.00251e+07	4.12727e+06	1.44325e+07	9.5283e+06
Polyadenylate-binding protein OS=Homo sapiens GN=PABPC1 PE=1 SV=1 - [A0A087WTT1_HUMAN]	1.14434e+07	1.10049e+07	1.26884e+07	1.17122e+07
Alpha-enolase OS=Homo sapiens GN=ENO1 PE=1 SV=2 - [ENOA_HUMAN]	0	0	1.34904e+07	4.4968e+06
Melanoma-associated antigen D1 OS=Homo sapiens GN=MAGED1 PE=1 SV=3 - [MAGD1_HUMAN]	0	0	3.44518e+06	1.14839e+06
Nuclear migration protein nudC OS=Homo sapiens GN=NUDC PE=1 SV=1 - [NUDC_HUMAN]	7.7806e+06	0	1.11791e+07	6.3199e+06
Protein PRRC2A OS=Homo sapiens GN=PRRC2A PE=1 SV=3 - [PRC2A_HUMAN]	1.24605e+07	1.09611e+07	0	7.80721e+06
Protein transport protein Sec16A OS=Homo sapiens GN=SEC16A PE=1 SV=3 - [SC16A_HUMAN]	2.12393e+07	1.2421e+07	1.56089e+07	1.64231e+07
Clathrin interactor 1 OS=Homo sapiens GN=CLINT1 PE=1 SV=1 - [EPN4_HUMAN]	7.37689e+06	8.03615e+06	0	5.13768e+06
Junction plakoglobin OS=Homo sapiens GN=JUP PE=1 SV=3 - [PLAK_HUMAN]	0	0	1.18609e+07	3.95362e+06
Zinc finger RNA-binding protein OS=Homo sapiens GN=ZFR PE=1 SV=2 - [ZFR_HUMAN]	6.68539e+06	3.79151e+06	3.52216e+06	4.66635e+06
Protein transport protein Sec16A OS=Homo sapiens GN=SEC16A PE=1 SV=1 - [F1T0I1_HUMAN]	1.9593e+07	1.2421e+07	1.54524e+07	1.58221e+07
Splicing factor 1 OS=Homo sapiens GN=SF1 PE=1 SV=4 - [SF01_HUMAN]	8.64959e+06	9.90802e+06	1.19803e+07	1.01793e+07
MKL/myocardin-like protein 2 OS=Homo sapiens GN=MKL2 PE=1 SV=3 - [MKL2_HUMAN]	7.63716e+06	4668276	0	4.10181e+06
Ankyrin repeat and KH domain-containing protein 1 OS=Homo sapiens GN=ANKHD1 PE=1 SV=1 - [ANKH1_HUMAN]	1.61039e+07	1.00607e+07	1.40828e+07	1.34158e+07
Desmoplakin OS=Homo sapiens GN=DSP PE=1 SV=3 - [DESP_HUMAN]	0	0	1.4149e+07	4.71635e+06
T-complex protein 1 subunit theta OS=Homo sapiens GN=CCT8 PE=1 SV=4 - [TCPQ_HUMAN]	0	10049547	1.34133e+07	7.82095e+06
Protein transport protein Sec24B OS=Homo sapiens GN=SEC24B PE=1 SV=2 - [SC24B_HUMAN]	2.07164e+07	9.41318e+06	1.03795e+07	1.3503e+07
E3 SUMO-protein ligase RanBP2 OS=Homo sapiens GN=RANBP2 PE=1 SV=2 - [RBP2_HUMAN]	1.16868e+07	2.88381e+06	0	4.85688e+06
Cold shock domain-containing protein E1 OS=Homo sapiens GN=CSDE1 PE=1 SV=2 - [CSDE1_HUMAN]	1.38966e+07	0	1.80159e+07	1.06375e+07
Pumilio homolog 1 (Fragment) OS=Homo sapiens GN=PUM1 PE=1 SV=1 - [H0YEH2_HUMAN]	9.14442e+06	6268291	1.21525e+07	9.1884e+06
Ankyrin repeat domain-containing protein 17 (Fragment) OS=Homo sapiens GN=ANKRD17 PE=1 SV=1 - [H0YM23_HUMAN]	1.32779e+07	0	1.11943e+07	8.1574e+06
Nucleoprotein TPR OS=Homo sapiens GN=TPR PE=1 SV=3 - [TPR_HUMAN]	5.85157e+06	3.1001e+06	3.22544e+06	4.05904e+06
Fatty acid synthase OS=Homo sapiens GN=FASN PE=1 SV=1 - [A0A0U1RQF0_HUMAN]	6.37279e+06	3.25226e+06	6.93039e+06	5.51848e+06

## Sheet: 8-MAGEL2  edited
Description	MAGEL2 1	MAGEL2 2	MAGEL2 3	Average
Ubiquitin-60S ribosomal protein L40 (Fragment) OS=Homo sapiens GN=UBA52 PE=1 SV=1 - [M0R1V7_HUMAN]	2.84384e+07	9.60233e+07	9.82997e+07	7.42538e+07
Interferon regulatory factor 2-binding protein 2 OS=Homo sapiens GN=IRF2BP2 PE=1 SV=2 - [I2BP2_HUMAN]	2.07768e+07	8.1092e+06	2.96086e+07	1.94982e+07
PERQ amino acid-rich with GYF domain-containing protein 2 (Fragment) OS=Homo sapiens GN=GIGYF2 PE=1 SV=1 - [C9JHW1_HUMAN]	2.30998e+07	1.72349e+07	1.80954e+07	1.94767e+07
Ubiquitin-associated protein 2-like OS=Homo sapiens GN=UBAP2L PE=1 SV=2 - [F8W726_HUMAN]	8.75236e+07	6.04714e+07	6.5438e+07	7.11443e+07
Far upstream element-binding protein 3 OS=Homo sapiens GN=FUBP3 PE=1 SV=2 - [FUBP3_HUMAN]	1.81968e+07	2.55808e+07	1.7791e+07	2.05229e+07
Ataxin-2-like protein OS=Homo sapiens GN=ATXN2L PE=1 SV=2 - [ATX2L_HUMAN]	3.71356e+07	2.6691e+07	3.06144e+07	3.14803e+07
Nuclear fragile X mental retardation-interacting protein 2 OS=Homo sapiens GN=NUFIP2 PE=1 SV=1 - [NUFP2_HUMAN]	3.13363e+07	2.19464e+07	2.70742e+07	2.67857e+07
Glyceraldehyde-3-phosphate dehydrogenase OS=Homo sapiens GN=GAPDH PE=1 SV=1 - [E7EUT5_HUMAN]	1.82375e+07	1.10077e+07	1.93552e+07	1.62001e+07
Far upstream element-binding protein 2 OS=Homo sapiens GN=KHSRP PE=1 SV=1 - [A0A087WTP3_HUMAN]	1.22142e+07	1.07321e+07	1.91978e+06	8.28869e+06
YTH domain-containing family protein 2 OS=Homo sapiens GN=YTHDF2 PE=1 SV=2 - [YTHD2_HUMAN]	2.46689e+07	2.33112e+07	2.25623e+07	2.35141e+07
Protein PRRC2C OS=Homo sapiens GN=PRRC2C PE=1 SV=1 - [E7EPN9_HUMAN]	8.24348e+07	2.39964e+07	2.43273e+07	4.35862e+07
Src substrate cortactin OS=Homo sapiens GN=CTTN PE=1 SV=2 - [SRC8_HUMAN]	4.8585e+06	8.62903e+06	6.76617e+06	6.75123e+06
YTH domain-containing family protein 1 OS=Homo sapiens GN=YTHDF1 PE=1 SV=1 - [YTHD1_HUMAN]	9.34731e+06	1.03315e+07	2.27455e+06	7.31778e+06
ATP-dependent RNA helicase DDX3X OS=Homo sapiens GN=DDX3X PE=1 SV=1 - [A0A0D9SFB3_HUMAN]	2.5835e+07	1.63523e+07	1.45047e+07	1.88973e+07
Heterogeneous nuclear ribonucleoprotein U OS=Homo sapiens GN=HNRNPU PE=1 SV=6 - [HNRPU_HUMAN]	1.44319e+07	1.52109e+07	1.59598e+07	1.52009e+07
Trinucleotide repeat-containing gene 6B protein OS=Homo sapiens GN=TNRC6B PE=1 SV=4 - [TNR6B_HUMAN]	3.11984e+06	1.35925e+07	2.30684e+06	6.33974e+06
YTH domain family, member 3, isoform CRA_a OS=Homo sapiens GN=YTHDF3 PE=1 SV=1 - [A0A024R7W5_HUMAN]	1.95572e+07	2.7573e+07	2.73073e+07	2.48125e+07
Plasminogen activator inhibitor 1 RNA-binding protein OS=Homo sapiens GN=SERBP1 PE=1 SV=2 - [PAIRB_HUMAN]	1.95572e+07	2.7573e+07	2.73073e+07	2.48125e+07
Heterogeneous nuclear ribonucleoprotein K OS=Homo sapiens GN=HNRNPK PE=1 SV=1 - [HNRPK_HUMAN]	3.24068e+07	1.63062e+07	1.70789e+07	2.19307e+07
Trinucleotide repeat-containing gene 6A protein (Fragment) OS=Homo sapiens GN=TNRC6A PE=1 SV=1 - [H7C269_HUMAN]	1.32563e+07	7.21852e+06	1.1023e+07	1.04993e+07
Ubiquitin-associated protein 2 OS=Homo sapiens GN=UBAP2 PE=1 SV=1 - [UBAP2_HUMAN]	2.53379e+07	2.12128e+07	1.62844e+07	2.09451e+07
Non-POU domain-containing octamer-binding protein OS=Homo sapiens GN=NONO PE=1 SV=4 - [NONO_HUMAN]	1.00251e+07	4.12727e+06	1.44325e+07	9.5283e+06
Polyadenylate-binding protein OS=Homo sapiens GN=PABPC1 PE=1 SV=1 - [A0A087WTT1_HUMAN]	1.14434e+07	1.10049e+07	1.26884e+07	1.17122e+07
Nuclear migration protein nudC OS=Homo sapiens GN=NUDC PE=1 SV=1 - [NUDC_HUMAN]	7.7806e+06	0	1.11791e+07	6.3199e+06
Protein PRRC2A OS=Homo sapiens GN=PRRC2A PE=1 SV=3 - [PRC2A_HUMAN]	1.24605e+07	1.09611e+07	0	7.80721e+06
Protein transport protein Sec16A OS=Homo sapiens GN=SEC16A PE=1 SV=3 - [SC16A_HUMAN]	2.12393e+07	1.2421e+07	1.56089e+07	1.64231e+07
Clathrin interactor 1 OS=Homo sapiens GN=CLINT1 PE=1 SV=1 - [EPN4_HUMAN]	7.37689e+06	8.03615e+06	0	5.13768e+06
Zinc finger RNA-binding protein OS=Homo sapiens GN=ZFR PE=1 SV=2 - [ZFR_HUMAN]	6.68539e+06	3.79151e+06	3.52216e+06	4.66635e+06
Splicing factor 1 OS=Homo sapiens GN=SF1 PE=1 SV=4 - [SF01_HUMAN]	8.64959e+06	9.90802e+06	1.19803e+07	1.01793e+07
Ankyrin repeat and KH domain-containing protein 1 OS=Homo sapiens GN=ANKHD1 PE=1 SV=1 - [ANKH1_HUMAN]	1.61039e+07	1.00607e+07	1.40828e+07	1.34158e+07
Protein transport protein Sec24B OS=Homo sapiens GN=SEC24B PE=1 SV=2 - [SC24B_HUMAN]	2.07164e+07	9.41318e+06	1.03795e+07	1.3503e+07
Cold shock domain-containing protein E1 OS=Homo sapiens GN=CSDE1 PE=1 SV=2 - [CSDE1_HUMAN]	1.38966e+07	0	1.80159e+07	1.06375e+07
Pumilio homolog 1 (Fragment) OS=Homo sapiens GN=PUM1 PE=1 SV=1 - [H0YEH2_HUMAN]	9.14442e+06	6268291	1.21525e+07	9.1884e+06
Ankyrin repeat domain-containing protein 17 (Fragment) OS=Homo sapiens GN=ANKRD17 PE=1 SV=1 - [H0YM23_HUMAN]	1.32779e+07	0	1.11943e+07	8.1574e+06
Description	MAGEL2 1	MAGEL2 2	MAGEL2 3	Average
Keratin, type I cytoskeletal 9 OS=Homo sapiens GN=KRT9 PE=1 SV=3 - [K1C9_HUMAN]	2.33904e+08	7.11525e+07	1.36729e+08	1.47262e+08
Keratin, type I cytoskeletal 10 OS=Homo sapiens GN=KRT10 PE=1 SV=6 - [K1C10_HUMAN]	1.30137e+08	2.72258e+07	1.07378e+08	8.82468e+07
Keratin, type II cytoskeletal 1 OS=Homo sapiens GN=KRT1 PE=1 SV=6 - [K2C1_HUMAN]	4.48488e+08	1.31e+08	3.02416e+08	2.93968e+08
Keratin, type I cytoskeletal 16 OS=Homo sapiens GN=KRT16 PE=1 SV=4 - [K1C16_HUMAN]	1.7696e+07	10460175	8.92385e+07	3.91315e+07
Keratin, type I cytoskeletal 14 OS=Homo sapiens GN=KRT14 PE=1 SV=4 - [K1C14_HUMAN]	1.28637e+07	10460175	1.03248e+08	4.21907e+07
Keratin, type II cytoskeletal 6A OS=Homo sapiens GN=KRT6A PE=1 SV=3 - [K2C6A_HUMAN]	9.86705e+07	0	5.18451e+08	2.05707e+08
Keratin, type I cytoskeletal 17 (Fragment) OS=Homo sapiens GN=KRT17 PE=1 SV=1 - [K7EPJ9_HUMAN]	1.28637e+07	10460175	1.33066e+07	1.22101e+07
Keratin, type II cytoskeletal 2 epidermal OS=Homo sapiens GN=KRT2 PE=1 SV=2 - [K22E_HUMAN]	1.94406e+08	6.002e+07	5.07481e+08	2.53969e+08
Keratin, type II cytoskeletal 6B OS=Homo sapiens GN=KRT6B PE=1 SV=5 - [K2C6B_HUMAN]	1.24146e+08	0	5.18451e+08	2.14199e+08
Keratin, type II cytoskeletal 5 OS=Homo sapiens GN=KRT5 PE=1 SV=3 - [K2C5_HUMAN]	3.72934e+07	0	5.02485e+08	1.79926e+08
Keratin, type I cuticular Ha1 OS=Homo sapiens GN=KRT31 PE=1 SV=3 - [K1H1_HUMAN]	0	0	1.01341e+07	3.37804e+06
Propionyl-CoA carboxylase alpha chain, mitochondrial (Fragment) OS=Homo sapiens GN=PCCA PE=1 SV=1 - [A0A1B0GWA1_HUMAN]	1.32168e+07	7.06043e+06	0	6.75909e+06
Pyruvate carboxylase, mitochondrial OS=Homo sapiens GN=PC PE=1 SV=2 - [PYC_HUMAN]	1.84637e+07	1.98599e+07	1.60872e+07	1.81369e+07
Methylcrotonoyl-CoA carboxylase subunit alpha, mitochondrial OS=Homo sapiens GN=MCCC1 PE=1 SV=2 - [F5GYT8_HUMAN]	1.14074e+07	9284419	8.55198e+06	9.74793e+06
Filamin-A OS=Homo sapiens GN=FLNA PE=1 SV=1 - [Q5HY54_HUMAN]	9.02384e+07	9.62922e+07	1.06909e+08	9.78131e+07
Fatty acid synthase OS=Homo sapiens GN=FASN PE=1 SV=1 - [A0A0U1RQF0_HUMAN]	6.37279e+06	3.25226e+06	6.93039e+06	5.51848e+06
T-complex protein 1 subunit theta OS=Homo sapiens GN=CCT8 PE=1 SV=4 - [TCPQ_HUMAN]	0	10049547	1.34133e+07	7.82095e+06
Heat shock 70 kDa protein 1A OS=Homo sapiens GN=HSPA1A PE=1 SV=1 - [HS71A_HUMAN]	1.07047e+07	1.10096e+07	1.19162e+07	1.12101e+07
Tubulin alpha-4A chain OS=Homo sapiens GN=TUBA4A PE=1 SV=1 - [TBA4A_HUMAN]	18740131	1.12942e+07	2.86796e+07	1.95713e+07
E3 SUMO-protein ligase RanBP2 OS=Homo sapiens GN=RANBP2 PE=1 SV=2 - [RBP2_HUMAN]	1.16868e+07	2.88381e+06	0	4.85688e+06
Nucleoprotein TPR OS=Homo sapiens GN=TPR PE=1 SV=3 - [TPR_HUMAN]	5.85157e+06	3.1001e+06	3.22544e+06	4.05904e+06
MKL/myocardin-like protein 2 OS=Homo sapiens GN=MKL2 PE=1 SV=3 - [MKL2_HUMAN]	7.63716e+06	4668276	0	4.10181e+06
Pyruvate kinase PKM (Fragment) OS=Homo sapiens GN=PKM PE=1 SV=1 - [H3BT25_HUMAN]	5.15136e+06	0	0	1.71712e+06
Protein LOC100653049 OS=Homo sapiens GN=LOC100653049 PE=1 SV=1 - [A0A140TA62_HUMAN]	0	0	8.37993e+06	2.79331e+06
Heat shock protein beta-1 OS=Homo sapiens GN=HSPB1 PE=1 SV=1 - [F8WE04_HUMAN]	0	0	3.46757e+07	1.15586e+07
Alpha-enolase OS=Homo sapiens GN=ENO1 PE=1 SV=2 - [ENOA_HUMAN]	0	0	1.34904e+07	4.4968e+06
Melanoma-associated antigen D1 OS=Homo sapiens GN=MAGED1 PE=1 SV=3 - [MAGD1_HUMAN]	0	0	3.44518e+06	1.14839e+06
Junction plakoglobin OS=Homo sapiens GN=JUP PE=1 SV=3 - [PLAK_HUMAN]	0	0	1.18609e+07	3.95362e+06
Desmoplakin OS=Homo sapiens GN=DSP PE=1 SV=3 - [DESP_HUMAN]	0	0	1.4149e+07	4.71635e+06
Transgelin-2 (Fragment) OS=Homo sapiens GN=TAGLN2 PE=1 SV=1 - [X6RJP6_HUMAN]	1.01142e+07	2.59289e+10	1.9508e+10	1.5149e+10
MAGE-like protein 2 OS=Homo sapiens GN=MAGEL2 PE=1 SV=2 - [MAGL2_HUMAN]	4.76105e+08	6.64433e+08	6.8777e+08	6.09436e+08
Ribosomal protein L15 (Fragment) OS=Homo sapiens GN=RPL15 PE=1 SV=1 - [E7EQV9_HUMAN]	4.56851e+06	8.14672e+06	2.06412e+06	4.92645e+06
60S ribosomal protein L8 (Fragment) OS=Homo sapiens GN=RPL8 PE=1 SV=1 - [E9PKZ0_HUMAN]	9841171	4.80395e+06	0	4.88171e+06
Actin, cytoplasmic 1 OS=Homo sapiens GN=ACTB PE=1 SV=1 - [ACTB_HUMAN]	1.0356e+07	2.22114e+07	3.87464e+07	2.37713e+07
Protein transport protein Sec16A OS=Homo sapiens GN=SEC16A PE=1 SV=1 - [F1T0I1_HUMAN]	1.9593e+07	1.2421e+07	1.54524e+07	1.58221e+07

## Sheet: 9-MAGEL2 heat stress raw
Description	A6: Area	B6: Area	C6: Area	Average
Polyubiquitin-C (Fragment) OS=Homo sapiens GN=UBC PE=1 SV=8 - [F5H6Q2_HUMAN]	4.42381e+08	8.65242e+08	5.77716e+08	6.28446e+08
Heat shock 70 kDa protein 1A OS=Homo sapiens GN=HSPA1A PE=1 SV=1 - [HS71A_HUMAN]	5.32285e+08	1.78618e+09	1.4025e+09	1.24032e+09
Keratin, type II cytoskeletal 1 OS=Homo sapiens GN=KRT1 PE=1 SV=6 - [K2C1_HUMAN]	3.42539e+09	3006239642	3883736526	3.43846e+09
Keratin, type I cytoskeletal 9 OS=Homo sapiens GN=KRT9 PE=1 SV=3 - [K1C9_HUMAN]	1.66421e+09	1.22463e+09	1274465502	1.38777e+09
Keratin, type II cytoskeletal 2 epidermal OS=Homo sapiens GN=KRT2 PE=1 SV=2 - [K22E_HUMAN]	2.32722e+09	2.11227e+09	2151018630	2.19684e+09
Far upstream element-binding protein 3 OS=Homo sapiens GN=FUBP3 PE=1 SV=2 - [FUBP3_HUMAN]	2.32604e+08	3.53785e+09	4.76324e+08	1.41559e+09
Keratin, type I cytoskeletal 10 OS=Homo sapiens GN=KRT10 PE=1 SV=6 - [K1C10_HUMAN]	1.84784e+09	1.11122e+09	2.15457e+09	1.70454e+09
40S ribosomal protein S8 OS=Homo sapiens GN=RPS8 PE=1 SV=1 - [Q5JR95_HUMAN]	8.35264e+07	2.53286e+08	226824412	1.87879e+08
Alpha-enolase OS=Homo sapiens GN=ENO1 PE=1 SV=2 - [ENOA_HUMAN]	8.21251e+07	4.80322e+08	294548141	2.85665e+08
Heterogeneous nuclear ribonucleoproteins A2/B1 OS=Homo sapiens GN=HNRNPA2B1 PE=1 SV=2 - [ROA2_HUMAN]	2.08532e+08	6.53692e+08	4.66023e+08	4.42749e+08
Histone H4 OS=Homo sapiens GN=HIST1H4A PE=1 SV=2 - [H4_HUMAN]	2.039e+08	4.10952e+08	3.68354e+08	3.27735e+08
Interferon regulatory factor 2-binding protein 2 OS=Homo sapiens GN=IRF2BP2 PE=1 SV=2 - [I2BP2_HUMAN]	307958037	5.43678e+08	5.30094e+08	4.60576e+08
Pyruvate kinase PKM OS=Homo sapiens GN=PKM PE=1 SV=4 - [KPYM_HUMAN]	1.06284e+08	5.56305e+08	3.038e+08	3.2213e+08
Adapter molecule crk OS=Homo sapiens GN=CRK PE=1 SV=2 - [CRK_HUMAN]	2.49736e+08	4.48907e+08	474329845	3.90991e+08
Tubulin alpha-1B chain OS=Homo sapiens GN=TUBA1B PE=1 SV=1 - [TBA1B_HUMAN]	2.78492e+08	1.09993e+09	7.1158e+08	6.96666e+08
Filamin-A OS=Homo sapiens GN=FLNA PE=1 SV=1 - [Q5HY54_HUMAN]	547616360	3064696017	1.3686e+09	1.66031e+09
Actin, cytoplasmic 1 OS=Homo sapiens GN=ACTB PE=1 SV=1 - [ACTB_HUMAN]	1.91204e+08	7.60069e+08	1044139348	6.65137e+08
40S ribosomal protein S23 OS=Homo sapiens GN=RPS23 PE=1 SV=3 - [RS23_HUMAN]	4.76155e+07	1.25289e+08	1.01019e+08	9.13078e+07
Src substrate cortactin OS=Homo sapiens GN=CTTN PE=1 SV=2 - [SRC8_HUMAN]	2.05435e+08	4.41255e+08	4.15379e+08	3.54023e+08
Heterogeneous nuclear ribonucleoprotein A1 OS=Homo sapiens GN=HNRNPA1 PE=1 SV=2 - [F8W6I7_HUMAN]	220597241	5.2953e+08	4.52135e+08	4.00754e+08
Glyceraldehyde-3-phosphate dehydrogenase OS=Homo sapiens GN=GAPDH PE=1 SV=3 - [G3P_HUMAN]	380957803	1656615596	8.25524e+08	9.54366e+08
60S ribosomal protein L6 OS=Homo sapiens GN=RPL6 PE=1 SV=3 - [RL6_HUMAN]	1.44701e+08	4.89838e+08	3.36608e+08	3.23715e+08
60S ribosomal protein L18a OS=Homo sapiens GN=RPL18A PE=1 SV=1 - [M0R117_HUMAN]	153099011	3.03477e+08	1.76033e+08	2.10869e+08
Crk-like protein OS=Homo sapiens GN=CRKL PE=1 SV=1 - [CRKL_HUMAN]	1.51275e+08	3.77929e+08	401538853	3.10248e+08
Transgelin-2 (Fragment) OS=Homo sapiens GN=TAGLN2 PE=1 SV=1 - [X6RJP6_HUMAN]	4.59973e+07	1.04612e+08	8.84046e+07	7.96712e+07
ATP-dependent RNA helicase DDX3X OS=Homo sapiens GN=DDX3X PE=1 SV=1 - [A0A0D9SFB3_HUMAN]	2.02164e+08	4.62247e+08	5.30682e+08	3.98364e+08
MAGE-like protein 2 OS=Homo sapiens GN=MAGEL2 PE=1 SV=2 - [MAGL2_HUMAN]	9.12633e+09	20075123752	20307411013	1.6503e+10
Nuclear migration protein nudC OS=Homo sapiens GN=NUDC PE=1 SV=1 - [NUDC_HUMAN]	8.04407e+07	2.58276e+08	3.25249e+08	2.21322e+08
Receptor of activated protein C kinase 1 OS=Homo sapiens GN=RACK1 PE=1 SV=3 - [RACK1_HUMAN]	1.78547e+08	6.0137e+08	6.29803e+08	4.69907e+08
T-complex protein 1 subunit theta OS=Homo sapiens GN=CCT8 PE=1 SV=4 - [TCPQ_HUMAN]	1.23811e+08	443715814	3.34887e+08	3.00805e+08
Pyruvate carboxylase, mitochondrial OS=Homo sapiens GN=PC PE=1 SV=2 - [PYC_HUMAN]	291097162	8.40744e+08	736384740	6.22742e+08
Interferon regulatory factor 2-binding protein 1 OS=Homo sapiens GN=IRF2BP1 PE=1 SV=1 - [I2BP1_HUMAN]	102280890	2.3179e+08	167100938	1.67057e+08
Nuclease-sensitive element-binding protein 1 OS=Homo sapiens GN=YBX1 PE=1 SV=3 - [YBOX1_HUMAN]	9.40392e+07	2.54905e+08	164695859	1.71213e+08
Trinucleotide repeat-containing gene 6B protein (Fragment) OS=Homo sapiens GN=TNRC6B PE=1 SV=1 - [H0Y720_HUMAN]	1.2471e+08	2.50098e+08	2.93136e+08	2.22648e+08
60S ribosomal protein L7 OS=Homo sapiens GN=RPL7 PE=1 SV=1 - [A8MUD9_HUMAN]	4.58288e+07	2.90214e+08	253849837	1.96631e+08
60S ribosomal protein L9 (Fragment) OS=Homo sapiens GN=RPL9 PE=1 SV=8 - [D6RAN4_HUMAN]	29276149	5.54226e+07	53253371	4.5984e+07
60S ribosomal protein L18 OS=Homo sapiens GN=RPL18 PE=1 SV=2 - [RL18_HUMAN]	1.98378e+08	5.28934e+08	3.589e+08	3.62071e+08
E3 SUMO-protein ligase RanBP2 OS=Homo sapiens GN=RANBP2 PE=1 SV=2 - [RBP2_HUMAN]	1.49656e+08	4.47283e+08	4.13421e+08	3.36787e+08
60S ribosomal protein L37a OS=Homo sapiens GN=RPL37A PE=1 SV=1 - [C9J4Z3_HUMAN]	0	1.6071e+07	0	5.357e+06
40S ribosomal protein S11 OS=Homo sapiens GN=RPS11 PE=1 SV=3 - [RS11_HUMAN]	4.57379e+07	1.43963e+08	7.4927e+07	8.82092e+07
Acyl-protein thioesterase 2 (Fragment) OS=Homo sapiens GN=LYPLA2 PE=1 SV=8 - [Q5QPN5_HUMAN]	0	0	3.71543e+07	1.23848e+07
Tubulin beta chain OS=Homo sapiens GN=TUBB PE=1 SV=1 - [Q5JP53_HUMAN]	9.20456e+07	3.76273e+08	201619885	2.23313e+08
Cold shock domain-containing protein E1 OS=Homo sapiens GN=CSDE1 PE=1 SV=2 - [CSDE1_HUMAN]	2.06002e+08	3.27883e+08	5.27606e+08	3.5383e+08
60S ribosomal protein L4 OS=Homo sapiens GN=RPL4 PE=1 SV=5 - [RL4_HUMAN]	1.60584e+08	404783759	319271992	2.9488e+08
Heat shock protein HSP 90-beta OS=Homo sapiens GN=HSP90AB1 PE=1 SV=4 - [HS90B_HUMAN]	1.85868e+08	7.0473e+08	6.21469e+08	5.04022e+08
Heterogeneous nuclear ribonucleoprotein K OS=Homo sapiens GN=HNRNPK PE=1 SV=1 - [HNRPK_HUMAN]	2.30786e+08	7.27853e+08	559883519	5.06174e+08
Heterogeneous nuclear ribonucleoprotein K (Fragment) OS=Homo sapiens GN=HNRNPK PE=1 SV=1 - [Q5T6W2_HUMAN]	1.82219e+08	5.494e+08	5.30679e+08	4.20766e+08
Insulin-like growth factor 2 mRNA-binding protein 1 OS=Homo sapiens GN=IGF2BP1 PE=1 SV=2 - [IF2B1_HUMAN]	9.96845e+07	2.78895e+08	2.84783e+08	2.21121e+08
Nuclear fragile X mental retardation-interacting protein 2 OS=Homo sapiens GN=NUFIP2 PE=1 SV=1 - [NUFP2_HUMAN]	192344800	6.07349e+08	6.11641e+08	4.70445e+08
Keratin, type I cytoskeletal 14 OS=Homo sapiens GN=KRT14 PE=1 SV=4 - [K1C14_HUMAN]	1.37109e+09	497191501	1.24628e+09	1.03819e+09
Regulator of nonsense transcripts 1 OS=Homo sapiens GN=UPF1 PE=1 SV=2 - [RENT1_HUMAN]	8.66043e+07	2.84079e+08	3.15033e+08	2.28572e+08
60S ribosomal protein L27 OS=Homo sapiens GN=RPL27 PE=1 SV=2 - [RL27_HUMAN]	7.92521e+07	2.08769e+08	1.41833e+08	1.43285e+08
Thyroid receptor-interacting protein 6 OS=Homo sapiens GN=TRIP6 PE=1 SV=3 - [TRIP6_HUMAN]	6.22935e+07	9.65239e+07	8.02046e+07	7.9674e+07
GTP-binding nuclear protein Ran OS=Homo sapiens GN=RAN PE=1 SV=3 - [RAN_HUMAN]	85947822	2.90547e+08	2.72513e+08	2.16336e+08
Trinucleotide repeat-containing gene 6B protein OS=Homo sapiens GN=TNRC6B PE=1 SV=4 - [TNR6B_HUMAN]	1.2471e+08	2.50098e+08	2.93136e+08	2.22648e+08
Protein PRRC2A OS=Homo sapiens GN=PRRC2A PE=1 SV=3 - [PRC2A_HUMAN]	1.70194e+08	6.49344e+08	6.50303e+08	4.89947e+08
Heat shock protein HSP 90-alpha OS=Homo sapiens GN=HSP90AA1 PE=1 SV=5 - [HS90A_HUMAN]	1.84823e+08	6.74374e+08	6.32793e+08	4.9733e+08
Serine/arginine-rich-splicing factor 7 OS=Homo sapiens GN=SRSF7 PE=1 SV=1 - [A0A0B4J1Z1_HUMAN]	2.21447e+07	110870124	5.27822e+07	6.19323e+07
Heat shock cognate 71 kDa protein OS=Homo sapiens GN=HSPA8 PE=1 SV=1 - [HSP7C_HUMAN]	2.32087e+08	9.03256e+08	8.42457e+08	6.59267e+08
Probable ATP-dependent RNA helicase DDX5 OS=Homo sapiens GN=DDX5 PE=1 SV=1 - [J3KTA4_HUMAN]	1.14484e+08	3.91127e+08	273372350	2.59661e+08
Protein PRRC2C OS=Homo sapiens GN=PRRC2C PE=1 SV=1 - [E7EPN9_HUMAN]	458938644	1.09578e+09	9.86107e+08	8.46941e+08
Polyadenylate-binding protein OS=Homo sapiens GN=PABPC1 PE=1 SV=1 - [A0A087WTT1_HUMAN]	2.01977e+08	5.97072e+08	5.21361e+08	4.40136e+08
Vimentin OS=Homo sapiens GN=VIM PE=1 SV=4 - [VIME_HUMAN]	4.68005e+07	1.77976e+08	1.1328e+08	1.12686e+08
Eukaryotic initiation factor 4A-I OS=Homo sapiens GN=EIF4A1 PE=1 SV=1 - [IF4A1_HUMAN]	1.50917e+08	4.17328e+08	2.82036e+08	2.83427e+08
YTH domain-containing family protein 3 OS=Homo sapiens GN=YTHDF3 PE=1 SV=1 - [YTHD3_HUMAN]	3.81009e+08	7.59007e+08	890281314	6.76766e+08
Protein PRRC2C OS=Homo sapiens GN=PRRC2C PE=1 SV=4 - [PRC2C_HUMAN]	458938644	1.09578e+09	9.86107e+08	8.46941e+08
Insulin-like growth factor 2 mRNA-binding protein 2 OS=Homo sapiens GN=IGF2BP2 PE=1 SV=2 - [IF2B2_HUMAN]	7.50073e+07	3.52968e+08	2.62873e+08	2.30283e+08
Ataxin-2-like protein OS=Homo sapiens GN=ATXN2L PE=1 SV=2 - [ATX2L_HUMAN]	3.29449e+08	9.30105e+08	7.34382e+08	6.64645e+08
60S ribosomal protein L24 OS=Homo sapiens GN=RPL24 PE=1 SV=1 - [C9JXB8_HUMAN]	5.14142e+07	1.68145e+08	1.0597e+08	1.0851e+08
Keratin, type II cytoskeletal 6A OS=Homo sapiens GN=KRT6A PE=1 SV=3 - [K2C6A_HUMAN]	6.9131e+08	4.81902e+08	7.97145e+08	6.56786e+08
PDZ and LIM domain protein 5 OS=Homo sapiens GN=PDLIM5 PE=1 SV=5 - [PDLI5_HUMAN]	1.37118e+08	3.19741e+08	3.02105e+08	2.52988e+08
Ubiquitin-associated protein 2-like OS=Homo sapiens GN=UBAP2L PE=1 SV=2 - [UBP2L_HUMAN]	7.96434e+08	1.31619e+09	1.50624e+09	1.20629e+09
Zinc finger CCCH-type antiviral protein 1 OS=Homo sapiens GN=ZC3HAV1 PE=1 SV=3 - [ZCCHV_HUMAN]	68935855	2.19279e+08	1.78103e+08	1.55439e+08
Histone H2A type 1-H OS=Homo sapiens GN=HIST1H2AH PE=1 SV=3 - [H2A1H_HUMAN]	1.4207e+08	2.76058e+08	4.22597e+08	2.80242e+08
Keratin, type I cytoskeletal 16 OS=Homo sapiens GN=KRT16 PE=1 SV=4 - [K1C16_HUMAN]	1.37109e+09	497191501	1.24628e+09	1.03819e+09
La-related protein 1 OS=Homo sapiens GN=LARP1 PE=1 SV=2 - [LARP1_HUMAN]	7.9208e+07	1.94917e+08	1.92084e+08	1.55403e+08
Ataxin-2-like protein OS=Homo sapiens GN=ATXN2L PE=1 SV=1 - [H3BUF6_HUMAN]	3.29449e+08	9.30105e+08	7.34382e+08	6.64645e+08
40S ribosomal protein S3a (Fragment) OS=Homo sapiens GN=RPS3A PE=1 SV=8 - [D6RB09_HUMAN]	2.62606e+07	6.60788e+07	5.53176e+07	4.9219e+07
60S ribosomal protein L3 OS=Homo sapiens GN=RPL3 PE=1 SV=2 - [RL3_HUMAN]	3.02168e+07	9.02616e+07	3.49951e+07	5.18245e+07
Profilin-1 OS=Homo sapiens GN=PFN1 PE=1 SV=2 - [PROF1_HUMAN]	0	1.24691e+08	102997843	7.58962e+07
60S ribosomal protein L8 OS=Homo sapiens GN=RPL8 PE=1 SV=2 - [RL8_HUMAN]	1.25532e+08	1.644e+08	1.96647e+08	1.62193e+08
CD2-associated protein OS=Homo sapiens GN=CD2AP PE=1 SV=1 - [CD2AP_HUMAN]	61414459	9.70189e+07	1.1694e+08	9.17912e+07
60S ribosomal protein L27a OS=Homo sapiens GN=RPL27A PE=1 SV=2 - [RL27A_HUMAN]	1.12859e+08	3.86542e+08	3.31281e+08	2.76894e+08
Tubulin beta-4B chain OS=Homo sapiens GN=TUBB4B PE=1 SV=1 - [TBB4B_HUMAN]	78727099	294483440	1.48522e+08	1.73911e+08
Keratin, type II cytoskeletal 5 OS=Homo sapiens GN=KRT5 PE=1 SV=3 - [K2C5_HUMAN]	6.9131e+08	4.81902e+08	7.97145e+08	6.56786e+08
Sequestosome-1 OS=Homo sapiens GN=SQSTM1 PE=1 SV=1 - [SQSTM_HUMAN]	2.71377e+07	1.84417e+08	2.21438e+08	1.44331e+08
Interferon regulatory factor 2-binding protein-like OS=Homo sapiens GN=IRF2BPL PE=1 SV=1 - [I2BPL_HUMAN]	2.12172e+08	4.23474e+08	3.31499e+08	3.22382e+08
60S ribosomal protein L17 (Fragment) OS=Homo sapiens GN=RPL17 PE=3 SV=1 - [A0A087WXM6_HUMAN]	5.42884e+07	1.30816e+08	5.5598e+07	8.02342e+07
Far upstream element-binding protein 2 OS=Homo sapiens GN=KHSRP PE=1 SV=1 - [A0A087WTP3_HUMAN]	1.35836e+08	3.04776e+08	2.62577e+08	2.34396e+08
Propionyl-CoA carboxylase alpha chain, mitochondrial OS=Homo sapiens GN=PCCA PE=1 SV=4 - [PCCA_HUMAN]	1.17104e+08	3.49117e+08	3.10203e+08	2.58808e+08
Plasminogen activator inhibitor 1 RNA-binding protein OS=Homo sapiens GN=SERBP1 PE=1 SV=2 - [PAIRB_HUMAN]	126298558	2.51629e+08	220654580	1.99527e+08
Heterogeneous nuclear ribonucleoprotein U OS=Homo sapiens GN=HNRNPU PE=1 SV=6 - [HNRPU_HUMAN]	1.25507e+08	4.32372e+08	4.46919e+08	3.34933e+08
Heterogeneous nuclear ribonucleoprotein H OS=Homo sapiens GN=HNRNPH1 PE=1 SV=4 - [HNRH1_HUMAN]	1.02292e+08	3.49952e+08	278384715	2.43543e+08
60S ribosomal protein L34 OS=Homo sapiens GN=RPL34 PE=1 SV=3 - [RL34_HUMAN]	8.3706e+07	73843462	3.26426e+07	6.33973e+07
Peroxiredoxin-1 (Fragment) OS=Homo sapiens GN=PRDX1 PE=1 SV=1 - [A0A0A0MSI0_HUMAN]	4.72332e+07	1.25865e+08	1.52599e+08	1.08565e+08
Ataxin-2 (Fragment) OS=Homo sapiens GN=ATXN2 PE=1 SV=1 - [H0YH87_HUMAN]	1.26394e+08	2.47334e+08	2.94068e+08	2.22599e+08
Protein transport protein Sec16A OS=Homo sapiens GN=SEC16A PE=1 SV=1 - [J3KNL6_HUMAN]	1.46306e+08	408048644	3.63505e+08	3.05953e+08
Clathrin interactor 1 OS=Homo sapiens GN=CLINT1 PE=1 SV=1 - [EPN4_HUMAN]	1.00072e+08	1.94354e+08	1.7477e+08	1.56399e+08
Fructose-bisphosphate aldolase A OS=Homo sapiens GN=ALDOA PE=1 SV=2 - [ALDOA_HUMAN]	0	7.50605e+07	6.49374e+07	4.6666e+07
YTH domain-containing family protein 2 OS=Homo sapiens GN=YTHDF2 PE=1 SV=2 - [YTHD2_HUMAN]	4.40068e+08	9.56096e+08	8.74036e+08	7.56733e+08
Serine/arginine-rich splicing factor 3 OS=Homo sapiens GN=SRSF3 PE=1 SV=1 - [SRSF3_HUMAN]	1.84519e+07	9.10656e+07	77165222	6.22276e+07
Y-box-binding protein 3 OS=Homo sapiens GN=YBX3 PE=1 SV=4 - [YBOX3_HUMAN]	6.31081e+07	1.9129e+08	1.17585e+08	1.23994e+08
60S ribosomal protein L23 OS=Homo sapiens GN=RPL23 PE=1 SV=1 - [RL23_HUMAN]	0	8.10746e+07	1.04756e+07	3.05168e+07
60S ribosomal protein L13 OS=Homo sapiens GN=RPL13 PE=1 SV=4 - [RL13_HUMAN]	1.25017e+08	3.89734e+08	2.469e+08	2.53883e+08
Serologically defined colon cancer antigen 3 (Fragment) OS=Homo sapiens GN=SDCCAG3 PE=1 SV=1 - [H7C331_HUMAN]	1.9886e+07	2.94373e+07	1.86733e+07	2.26655e+07
YTH domain-containing family protein 1 OS=Homo sapiens GN=YTHDF1 PE=1 SV=1 - [YTHD1_HUMAN]	3.81009e+08	4.483e+08	890281314	5.73197e+08
Protein transport protein Sec16A OS=Homo sapiens GN=SEC16A PE=1 SV=1 - [F1T0I1_HUMAN]	1.46306e+08	408048644	3.63505e+08	3.05953e+08
Creatine kinase B-type OS=Homo sapiens GN=CKB PE=1 SV=1 - [KCRB_HUMAN]	43968151	2.14266e+08	9.93279e+07	1.19187e+08
Elongation factor 1-alpha 1 OS=Homo sapiens GN=EEF1A1 PE=1 SV=1 - [EF1A1_HUMAN]	1.36908e+08	5.55327e+08	2.69411e+08	3.20549e+08
ATP synthase subunit alpha, mitochondrial OS=Homo sapiens GN=ATP5A1 PE=1 SV=1 - [ATPA_HUMAN]	3.57686e+07	2.07078e+08	1.1884e+08	1.20562e+08
Acetyl-CoA carboxylase 1 OS=Homo sapiens GN=ACACA PE=1 SV=2 - [ACACA_HUMAN]	7.71802e+07	231260886	1.78183e+08	1.62208e+08
Eukaryotic translation initiation factor 4 gamma 1 OS=Homo sapiens GN=EIF4G1 PE=1 SV=1 - [E7EUU4_HUMAN]	9.5286e+07	2.50698e+08	2.44224e+08	1.96736e+08
Polyadenylate-binding protein OS=Homo sapiens GN=PABPC4 PE=1 SV=1 - [B1ANR0_HUMAN]	1.17587e+08	3.61819e+08	3.27057e+08	2.68821e+08
Methylcrotonoyl-CoA carboxylase subunit alpha, mitochondrial OS=Homo sapiens GN=MCCC1 PE=1 SV=3 - [MCCA_HUMAN]	1.59883e+08	3.97245e+08	3.74124e+08	3.10417e+08
5'-3' exoribonuclease 1 OS=Homo sapiens GN=XRN1 PE=1 SV=1 - [XRN1_HUMAN]	1.18507e+08	3.18835e+08	316599132	2.51314e+08
Heterogeneous nuclear ribonucleoprotein A0 OS=Homo sapiens GN=HNRNPA0 PE=1 SV=1 - [ROA0_HUMAN]	7.45138e+07	1.85532e+08	9.92838e+07	1.19776e+08
PIH1 domain-containing protein 1 (Fragment) OS=Homo sapiens GN=PIH1D1 PE=1 SV=1 - [M0QYF4_HUMAN]	0	1.31314e+07	0	4.37712e+06
Poly(rC)-binding protein 2 OS=Homo sapiens GN=PCBP2 PE=1 SV=1 - [PCBP2_HUMAN]	1.27194e+08	3.10453e+08	6.20282e+08	3.52643e+08
Heterogeneous nuclear ribonucleoprotein R OS=Homo sapiens GN=HNRNPR PE=1 SV=1 - [B4DT28_HUMAN]	5.41659e+07	1.88265e+08	1.60883e+08	1.34438e+08
Adenosylhomocysteinase OS=Homo sapiens GN=AHCY PE=1 SV=4 - [SAHH_HUMAN]	57169719	2.82089e+08	1.73367e+08	1.70875e+08
Poly(rC)-binding protein 1 OS=Homo sapiens GN=PCBP1 PE=1 SV=2 - [PCBP1_HUMAN]	131049282	2.58565e+08	3.0041e+08	2.30008e+08
RuvB-like 1 OS=Homo sapiens GN=RUVBL1 PE=1 SV=1 - [RUVB1_HUMAN]	6.3457e+07	216149554	1.36619e+08	1.38742e+08
Serine-threonine kinase receptor-associated protein OS=Homo sapiens GN=STRAP PE=1 SV=1 - [STRAP_HUMAN]	2.36514e+07	7.29599e+06	4.286e+07	2.46025e+07
Elongation factor 2 OS=Homo sapiens GN=EEF2 PE=1 SV=4 - [EF2_HUMAN]	27250146	136114325	8.01963e+07	8.11869e+07
Pumilio homolog 1 OS=Homo sapiens GN=PUM1 PE=1 SV=3 - [PUM1_HUMAN]	1.22536e+08	3.27124e+08	3.62592e+08	2.70751e+08
Small ubiquitin-related modifier 4 OS=Homo sapiens GN=SUMO4 PE=1 SV=2 - [SUMO4_HUMAN]	1.16167e+08	230798516	0	1.15655e+08
PERQ amino acid-rich with GYF domain-containing protein 2 OS=Homo sapiens GN=GIGYF2 PE=1 SV=1 - [PERQ2_HUMAN]	191166161	4.89598e+08	4.66997e+08	3.82587e+08
Serine/arginine-rich-splicing factor 10 OS=Homo sapiens GN=SRSF10 PE=1 SV=1 - [Q5JRI1_HUMAN]	2.16825e+07	59746889	0	2.71431e+07
60S ribosomal protein L10 (Fragment) OS=Homo sapiens GN=RPL10 PE=1 SV=7 - [X1WI28_HUMAN]	1.1599e+08	215734198	1.36097e+08	1.55941e+08
40S ribosomal protein S7 OS=Homo sapiens GN=RPS7 PE=1 SV=1 - [B5MCP9_HUMAN]	0	8.37123e+07	77372345	5.36949e+07
Four and a half LIM domains protein 1 (Fragment) OS=Homo sapiens GN=FHL1 PE=1 SV=1 - [A0A0D9SFI6_HUMAN]	0	2.60701e+07	2.31601e+07	1.64101e+07
Serine/threonine-protein phosphatase (Fragment) OS=Homo sapiens GN=PPP1CB PE=1 SV=1 - [C9J9S3_HUMAN]	2.41581e+06	1.34396e+07	2.18837e+07	1.25797e+07
Matrin-3 OS=Homo sapiens GN=MATR3 PE=1 SV=2 - [MATR3_HUMAN]	8.03965e+07	1.96717e+08	7.60124e+07	1.17709e+08
Coatomer subunit gamma-2 OS=Homo sapiens GN=COPG2 PE=1 SV=1 - [COPG2_HUMAN]	2.79898e+07	9.24961e+07	8.67251e+07	6.90703e+07
Coronin-1B OS=Homo sapiens GN=CORO1B PE=1 SV=1 - [COR1B_HUMAN]	7.164e+07	2.12434e+08	1.2949e+08	1.37855e+08
60S ribosomal protein L21 OS=Homo sapiens GN=RPL21 PE=1 SV=2 - [RL21_HUMAN]	2.1469e+08	1.9267e+08	3.17379e+08	2.4158e+08
Eukaryotic translation initiation factor 4B OS=Homo sapiens GN=EIF4B PE=1 SV=2 - [IF4B_HUMAN]	39532277	8.68902e+07	6.62064e+07	6.42096e+07
40S ribosomal protein S9 OS=Homo sapiens GN=RPS9 PE=1 SV=3 - [RS9_HUMAN]	2.13685e+07	9.76667e+07	4.79058e+07	5.5647e+07
Histone H2B type 1-K OS=Homo sapiens GN=HIST1H2BK PE=1 SV=3 - [H2B1K_HUMAN]	0	5.89686e+07	8.7112e+07	4.86935e+07
60S ribosomal protein L11 OS=Homo sapiens GN=RPL11 PE=1 SV=2 - [RL11_HUMAN]	2.66173e+07	1.91786e+08	1.05709e+08	1.08037e+08
LIM domain-containing protein 1 OS=Homo sapiens GN=LIMD1 PE=1 SV=1 - [C9JRJ5_HUMAN]	51095412	1.13021e+08	1.5842e+08	1.07512e+08
60S ribosomal protein L5 OS=Homo sapiens GN=RPL5 PE=1 SV=3 - [RL5_HUMAN]	2.09332e+07	1.04536e+08	3.89837e+07	5.48176e+07
Ankyrin repeat and KH domain-containing protein 1 OS=Homo sapiens GN=ANKHD1 PE=1 SV=1 - [ANKH1_HUMAN]	7.5516e+07	2.02785e+08	2.15771e+08	1.64691e+08
TAR DNA-binding protein 43 (Fragment) OS=Homo sapiens GN=TARDBP PE=1 SV=1 - [A0A087WX29_HUMAN]	3.92971e+07	9.67667e+07	8.44363e+07	7.35001e+07
L-lactate dehydrogenase B chain OS=Homo sapiens GN=LDHB PE=1 SV=2 - [LDHB_HUMAN]	44031819	9.66933e+07	1.27974e+07	5.11742e+07
Far upstream element-binding protein 1 OS=Homo sapiens GN=FUBP1 PE=1 SV=3 - [FUBP1_HUMAN]	1.3532e+08	3.22239e+09	2.64147e+08	1.20728e+09
mRNA-decapping enzyme 1A OS=Homo sapiens GN=DCP1A PE=1 SV=2 - [DCP1A_HUMAN]	3.774e+07	7.14512e+07	9.75756e+07	6.89223e+07
Double-stranded RNA-binding protein Staufen homolog 2 OS=Homo sapiens GN=STAU2 PE=1 SV=1 - [G5EA18_HUMAN]	38710482	70139706	4.68121e+07	5.18874e+07
Non-POU domain-containing octamer-binding protein OS=Homo sapiens GN=NONO PE=1 SV=4 - [NONO_HUMAN]	1.57085e+08	3.74648e+08	2.60761e+08	2.64165e+08
Probable ATP-dependent RNA helicase DDX17 OS=Homo sapiens GN=DDX17 PE=1 SV=2 - [DDX17_HUMAN]	6.72795e+07	299656758	210289303	1.92409e+08
Roquin-1 OS=Homo sapiens GN=RC3H1 PE=1 SV=1 - [RC3H1_HUMAN]	5.07508e+07	1.64756e+08	1.43116e+08	1.19541e+08
Myosin-9 OS=Homo sapiens GN=MYH9 PE=1 SV=4 - [MYH9_HUMAN]	5.0437e+07	1.83549e+08	1.4222e+08	1.25402e+08
Heterogeneous nuclear ribonucleoprotein L (Fragment) OS=Homo sapiens GN=HNRNPL PE=1 SV=1 - [M0QXS5_HUMAN]	3.44267e+07	1.49314e+08	9.13302e+07	9.16903e+07
Stathmin (Fragment) OS=Homo sapiens GN=STMN1 PE=1 SV=8 - [A2A2D0_HUMAN]	2.04713e+07	3.38757e+07	0	1.81157e+07
40S ribosomal protein S2 (Fragment) OS=Homo sapiens GN=RPS2 PE=1 SV=1 - [H0YEN5_HUMAN]	0	2.47786e+07	5.33071e+07	2.60286e+07
Heterogeneous nuclear ribonucleoprotein F OS=Homo sapiens GN=HNRNPF PE=1 SV=3 - [HNRPF_HUMAN]	1.00833e+08	347001467	2.04961e+08	2.17599e+08
Zinc finger RNA-binding protein OS=Homo sapiens GN=ZFR PE=1 SV=2 - [ZFR_HUMAN]	5.66297e+07	114824218	1.01548e+08	9.10005e+07
28 kDa heat- and acid-stable phosphoprotein OS=Homo sapiens GN=PDAP1 PE=1 SV=1 - [HAP28_HUMAN]	0	22550869	0	7.51696e+06
40S ribosomal protein S13 OS=Homo sapiens GN=RPS13 PE=1 SV=2 - [RS13_HUMAN]	0	4.10523e+07	3.93395e+07	2.67973e+07
Heterogeneous nuclear ribonucleoprotein A3 OS=Homo sapiens GN=HNRNPA3 PE=1 SV=2 - [ROA3_HUMAN]	5.11404e+07	2.62819e+08	9.00876e+07	1.34682e+08
RNA-binding motif, single-stranded-interacting protein 1 OS=Homo sapiens GN=RBMS1 PE=1 SV=1 - [E7ETU5_HUMAN]	8.39884e+07	3.80774e+08	3.22954e+08	2.62572e+08
CPEB4 protein OS=Homo sapiens GN=CPEB4 PE=1 SV=1 - [B7ZLQ8_HUMAN]	5.11087e+07	1.61342e+08	162634843	1.25028e+08
Trinucleotide repeat-containing gene 6A protein OS=Homo sapiens GN=TNRC6A PE=1 SV=2 - [TNR6A_HUMAN]	6.72386e+07	1.36912e+08	2.6576e+08	1.56637e+08
ATP synthase subunit beta, mitochondrial OS=Homo sapiens GN=ATP5B PE=1 SV=3 - [ATPB_HUMAN]	2.07534e+07	1.3529e+08	1.14376e+08	9.01398e+07
RNA-binding protein 14 OS=Homo sapiens GN=RBM14 PE=1 SV=2 - [RBM14_HUMAN]	3.13658e+07	1.29379e+08	4.70409e+07	6.92619e+07
78 kDa glucose-regulated protein OS=Homo sapiens GN=HSPA5 PE=1 SV=2 - [GRP78_HUMAN]	2.99593e+07	2.8516e+08	2.25937e+08	1.80352e+08
Stromal membrane-associated protein 2 OS=Homo sapiens GN=SMAP2 PE=1 SV=1 - [SMAP2_HUMAN]	8.09765e+07	159477545	2.69739e+08	1.70064e+08
Probable helicase with zinc finger domain OS=Homo sapiens GN=HELZ PE=1 SV=2 - [HELZ_HUMAN]	3.08801e+07	1.19744e+08	1.55048e+08	1.01891e+08
Nucleolar RNA helicase 2 OS=Homo sapiens GN=DDX21 PE=1 SV=5 - [DDX21_HUMAN]	2.85005e+07	4.03424e+07	7.65422e+07	4.84617e+07
Tubulin-folding cofactor B (Fragment) OS=Homo sapiens GN=TBCB PE=1 SV=8 - [K7EP07_HUMAN]	12145322	2.82719e+07	1.59206e+07	1.87793e+07
Prohibitin (Fragment) OS=Homo sapiens GN=PHB PE=1 SV=1 - [D6RBK0_HUMAN]	0	1.9489e+07	0	6.49632e+06
Splicing factor, proline- and glutamine-rich OS=Homo sapiens GN=SFPQ PE=1 SV=2 - [SFPQ_HUMAN]	1.58146e+08	2.85612e+08	2.24028e+08	2.22596e+08
Voltage-dependent anion-selective channel protein 3 OS=Homo sapiens GN=VDAC3 PE=1 SV=1 - [VDAC3_HUMAN]	0	6.48281e+07	57779332	4.08692e+07
Prohibitin-2 OS=Homo sapiens GN=PHB2 PE=1 SV=1 - [F5GY37_HUMAN]	0	2.795e+07	1.88022e+07	1.55841e+07
Peroxisomal targeting signal 1 receptor OS=Homo sapiens GN=PEX5 PE=1 SV=3 - [PEX5_HUMAN]	8.00386e+06	4.42619e+07	4.59228e+07	3.27295e+07
Peptidyl-prolyl cis-trans isomerase OS=Homo sapiens GN=PPIA PE=1 SV=1 - [F8WE65_HUMAN]	15906489	77758680	7.00897e+07	5.4585e+07
ADP/ATP translocase 2 OS=Homo sapiens GN=SLC25A5 PE=1 SV=7 - [ADT2_HUMAN]	13142166	1.70723e+08	7.75648e+07	8.71432e+07
Histone H3 OS=Homo sapiens GN=H3F3B PE=1 SV=1 - [K7EMV3_HUMAN]	1.29237e+08	4.69858e+08	3.08416e+08	302503974
Keratin, type I cytoskeletal 17 OS=Homo sapiens GN=KRT17 PE=1 SV=2 - [K1C17_HUMAN]	1.33265e+09	497191501	1.24628e+09	1.02537e+09
60S ribosomal protein L15 OS=Homo sapiens GN=RPL15 PE=1 SV=2 - [RL15_HUMAN]	1.07923e+08	428394611	1.96122e+08	2.44147e+08
ATP-dependent RNA helicase A OS=Homo sapiens GN=DHX9 PE=1 SV=4 - [DHX9_HUMAN]	35766451	1.03979e+08	9.30209e+07	7.75888e+07
Zinc finger protein 90 OS=Homo sapiens GN=ZNF90 PE=4 SV=2 - [A0A087WZ27_HUMAN]	1.16702e+07	2.46558e+07	8.32551e+06	1.48838e+07
rRNA 2'-O-methyltransferase fibrillarin OS=Homo sapiens GN=FBL PE=1 SV=2 - [FBRL_HUMAN]	3.26291e+07	8.01897e+07	3.27709e+07	4.85299e+07
Keratin, type II cytoskeletal 8 OS=Homo sapiens GN=KRT8 PE=1 SV=7 - [K2C8_HUMAN]	4.94057e+08	3.12499e+08	2.68822e+08	3.58459e+08
Splicing factor 1 OS=Homo sapiens GN=SF1 PE=1 SV=4 - [SF01_HUMAN]	7.66758e+07	7.23383e+07	5.90779e+07	6.9364e+07
Interleukin-1 receptor-associated kinase 1 OS=Homo sapiens GN=IRAK1 PE=1 SV=1 - [D3YTB5_HUMAN]	2.57661e+07	5.83027e+07	7.24813e+07	5.21834e+07
60S ribosomal protein L26 (Fragment) OS=Homo sapiens GN=RPL26 PE=4 SV=8 - [J3KTJ8_HUMAN]	22612794	6.37465e+07	4.11549e+07	4.25047e+07
RNA-binding protein 39 OS=Homo sapiens GN=RBM39 PE=1 SV=2 - [RBM39_HUMAN]	3.63432e+07	1.0684e+08	66702548	6.9962e+07
Ribosomal protein L19 OS=Homo sapiens GN=RPL19 PE=1 SV=1 - [J3QR09_HUMAN]	3.81629e+07	7.58139e+07	5.40653e+07	5.60141e+07
Epidermal growth factor receptor substrate 15-like 1 OS=Homo sapiens GN=EPS15L1 PE=1 SV=1 - [M0R165_HUMAN]	8.01076e+06	53052032	5.3062e+07	3.80416e+07
Interferon-induced protein with tetratricopeptide repeats 5 OS=Homo sapiens GN=IFIT5 PE=1 SV=1 - [IFIT5_HUMAN]	2.73003e+07	8.3546e+07	6.90373e+07	5.99612e+07
T-complex protein 1 subunit alpha OS=Homo sapiens GN=TCP1 PE=1 SV=1 - [TCPA_HUMAN]	1.44693e+07	7.82903e+07	59778597	5.08461e+07
L-lactate dehydrogenase A chain OS=Homo sapiens GN=LDHA PE=1 SV=2 - [LDHA_HUMAN]	2.36592e+07	99800090	2.09977e+07	4.81523e+07
Protein TFG OS=Homo sapiens GN=TFG PE=1 SV=2 - [TFG_HUMAN]	7.82861e+07	2.11087e+08	156777746	1.48717e+08
Double-stranded RNA-binding protein Staufen homolog 1 OS=Homo sapiens GN=STAU1 PE=1 SV=1 - [Q5JW30_HUMAN]	3.97128e+07	8.68845e+07	91367682	7.2655e+07
Poly [ADP-ribose] polymerase 1 OS=Homo sapiens GN=PARP1 PE=1 SV=4 - [PARP1_HUMAN]	9.12065e+06	4.01225e+07	6.55965e+07	3.82799e+07
Heterogeneous nuclear ribonucleoprotein D0 OS=Homo sapiens GN=HNRNPD PE=1 SV=1 - [HNRPD_HUMAN]	4.09412e+07	1.74335e+08	105687286	1.06988e+08
Putative uncharacterized protein DKFZp434D199 OS=Homo sapiens GN=DKFZp434D199 PE=1 SV=1 - [Q9NSS8_HUMAN]	0	30295906	32608938	2.09683e+07
TATA-binding protein-associated factor 2N OS=Homo sapiens GN=TAF15 PE=1 SV=1 - [RBP56_HUMAN]	3.85566e+07	114044183	9.54776e+07	8.26928e+07
Prostaglandin E synthase 3 OS=Homo sapiens GN=PTGES3 PE=1 SV=1 - [TEBP_HUMAN]	0	0	1.46712e+07	4.8904e+06
Nucleoprotein TPR OS=Homo sapiens GN=TPR PE=1 SV=3 - [TPR_HUMAN]	3.7194e+07	9.93065e+07	127766733	8.80891e+07
CTP synthase 1 OS=Homo sapiens GN=CTPS1 PE=1 SV=2 - [PYRG1_HUMAN]	1.78309e+07	4.2902e+07	2.83812e+07	2.97047e+07
WD repeat-containing protein 1 (Fragment) OS=Homo sapiens GN=WDR1 PE=1 SV=1 - [D6RD66_HUMAN]	0	3.18643e+07	1.64817e+07	1.61153e+07
Eukaryotic translation initiation factor 4E transporter OS=Homo sapiens GN=EIF4ENIF1 PE=1 SV=1 - [B1AKL4_HUMAN]	4.00797e+07	9.72204e+07	8.68387e+07	7.4713e+07
Insulin-like growth factor 2 mRNA-binding protein 3 OS=Homo sapiens GN=IGF2BP3 PE=1 SV=2 - [IF2B3_HUMAN]	6.3319e+07	1.85572e+08	1.63321e+08	1.37404e+08
La-related protein 4 OS=Homo sapiens GN=LARP4 PE=1 SV=3 - [LARP4_HUMAN]	2.32197e+07	6.78594e+07	5.45342e+07	4.85378e+07
Voltage-dependent anion-selective channel protein 2 (Fragment) OS=Homo sapiens GN=VDAC2 PE=1 SV=1 - [A0A0A0MR02_HUMAN]	0	6.07614e+07	58439130	3.97335e+07
Heterogeneous nuclear ribonucleoprotein D-like OS=Homo sapiens GN=HNRNPDL PE=1 SV=1 - [A0A087WUK2_HUMAN]	49259166	1.27762e+08	1.28258e+08	101759622
MKL/myocardin-like protein 2 OS=Homo sapiens GN=MKL2 PE=1 SV=3 - [MKL2_HUMAN]	9.13044e+07	1.71844e+08	1.81794e+08	1.48314e+08
U2 small nuclear ribonucleoprotein A' (Fragment) OS=Homo sapiens GN=SNRPA1 PE=1 SV=1 - [H0YMA0_HUMAN]	0	3.66771e+07	3.57818e+07	2.4153e+07
60S ribosomal protein L13a OS=Homo sapiens GN=RPL13A PE=1 SV=2 - [RL13A_HUMAN]	0	4.64767e+07	2.92829e+07	2.52532e+07
Heterogeneous nuclear ribonucleoprotein Q OS=Homo sapiens GN=SYNCRIP PE=1 SV=2 - [HNRPQ_HUMAN]	4.11586e+07	1.87128e+08	1.90908e+08	1.39731e+08
Signal transducing adapter molecule 1 OS=Homo sapiens GN=STAM PE=1 SV=3 - [STAM1_HUMAN]	4.91369e+07	9.24172e+07	9.82079e+07	7.99207e+07
Ubiquitin-associated protein 2 OS=Homo sapiens GN=UBAP2 PE=1 SV=1 - [UBAP2_HUMAN]	136389591	5.33185e+08	5.2989e+08	3.99822e+08
Poly(U)-binding-splicing factor PUF60 (Fragment) OS=Homo sapiens GN=PUF60 PE=1 SV=1 - [E9PN18_HUMAN]	0	65685362	0	2.18951e+07
Cleavage and polyadenylation-specificity factor subunit 6 OS=Homo sapiens GN=CPSF6 PE=1 SV=1 - [F8WJN3_HUMAN]	3.55378e+07	7.3846e+07	8.84269e+07	6.59369e+07
Interleukin enhancer-binding factor 3 (Fragment) OS=Homo sapiens GN=ILF3 PE=1 SV=1 - [K7EQR9_HUMAN]	0	0	2.11063e+07	7.03543e+06
Eukaryotic translation initiation factor 3 subunit I (Fragment) OS=Homo sapiens GN=EIF3I PE=1 SV=1 - [Q5TFK1_HUMAN]	0	2.12814e+07	1.30948e+07	1.14587e+07
Mitotic checkpoint protein BUB3 (Fragment) OS=Homo sapiens GN=BUB3 PE=1 SV=1 - [J3QT28_HUMAN]	0	4.11748e+07	28322265	2.31657e+07
Centrosomal protein of 85 kDa OS=Homo sapiens GN=CEP85 PE=1 SV=1 - [CEP85_HUMAN]	2.69195e+07	49012747	4.83069e+07	4.14131e+07
Transcriptional regulator Kaiso OS=Homo sapiens GN=ZBTB33 PE=1 SV=2 - [KAISO_HUMAN]	0	1.5877e+07	99710126	3.8529e+07
60S ribosomal protein L7a (Fragment) OS=Homo sapiens GN=RPL7A PE=1 SV=1 - [Q5T8U3_HUMAN]	2.52989e+07	70015954	5.98216e+07	5.17121e+07
Protein LSM14 homolog A OS=Homo sapiens GN=LSM14A PE=1 SV=3 - [LS14A_HUMAN]	1.34019e+08	1.48744e+08	2.16068e+08	1.66277e+08
Ankyrin repeat domain-containing protein 17 (Fragment) OS=Homo sapiens GN=ANKRD17 PE=1 SV=1 - [H0YM23_HUMAN]	7.61958e+07	1.96916e+08	2.30119e+08	1.67743e+08
Proliferation-associated protein 2G4 OS=Homo sapiens GN=PA2G4 PE=1 SV=3 - [PA2G4_HUMAN]	15521749	4.69692e+07	3.19522e+07	3.1481e+07
Ras-related protein Rap-1b (Fragment) OS=Homo sapiens GN=RAP1B PE=1 SV=1 - [F5GX62_HUMAN]	0	6.16884e+07	44587414	3.54253e+07
Fatty acid synthase OS=Homo sapiens GN=FASN PE=1 SV=3 - [FAS_HUMAN]	3.47973e+07	1.15041e+08	1.35938e+08	9.52586e+07
Heterogeneous nuclear ribonucleoprotein H3 OS=Homo sapiens GN=HNRNPH3 PE=1 SV=2 - [HNRH3_HUMAN]	30026294	99063082	7.79096e+07	6.89997e+07
Zyxin OS=Homo sapiens GN=ZYX PE=1 SV=1 - [ZYX_HUMAN]	1.17126e+07	32471139	75802698	3.99955e+07
Ran GTPase-activating protein 1 OS=Homo sapiens GN=RANGAP1 PE=1 SV=1 - [RAGP1_HUMAN]	3.70371e+07	7.25639e+07	8.43387e+07	6.46465e+07
ADP/ATP translocase 3 OS=Homo sapiens GN=SLC25A6 PE=1 SV=4 - [ADT3_HUMAN]	0	1.70723e+08	8.32574e+07	8.466e+07
Methylosome protein 50 (Fragment) OS=Homo sapiens GN=WDR77 PE=1 SV=1 - [H0Y711_HUMAN]	0	0	0	0
Melanoma-associated antigen D1 OS=Homo sapiens GN=MAGED1 PE=1 SV=3 - [MAGD1_HUMAN]	1.54143e+07	2.51431e+07	3.60437e+07	2.55337e+07
Splicing factor U2AF 35 kDa subunit OS=Homo sapiens GN=U2AF1 PE=1 SV=3 - [U2AF1_HUMAN]	0	4.37842e+07	2.68428e+07	2.35424e+07
Elongation factor 1-gamma OS=Homo sapiens GN=EEF1G PE=1 SV=3 - [EF1G_HUMAN]	0	6.12737e+07	61885241	4.1053e+07
Poly(rC)-binding protein 2 (Fragment) OS=Homo sapiens GN=PCBP2 PE=1 SV=2 - [F8VRH0_HUMAN]	1.88669e+07	4.89745e+07	5.59351e+07	41258827
40S ribosomal protein S4, X isoform OS=Homo sapiens GN=RPS4X PE=1 SV=2 - [RS4X_HUMAN]	43536626	4.44992e+07	1.98071e+07	3.59476e+07
40S ribosomal protein S3 OS=Homo sapiens GN=RPS3 PE=1 SV=1 - [E9PL09_HUMAN]	17855022	7.33935e+07	5.30007e+07	4.80831e+07
Transketolase OS=Homo sapiens GN=TKT PE=1 SV=1 - [A0A0B4J1R6_HUMAN]	1.14743e+07	1.79741e+07	2.90751e+07	1.95078e+07
40S ribosomal protein S6 OS=Homo sapiens GN=RPS6 PE=1 SV=1 - [RS6_HUMAN]	4.29644e+07	2.01987e+08	4.42944e+07	9.64154e+07
60S ribosomal protein L28 OS=Homo sapiens GN=RPL28 PE=1 SV=3 - [RL28_HUMAN]	4.31335e+07	0	0	1.43778e+07
Heterogeneous nuclear ribonucleoprotein M OS=Homo sapiens GN=HNRNPM PE=1 SV=1 - [A0A087X0X3_HUMAN]	4.59429e+07	1.57194e+08	8.0109e+07	9.44154e+07
Pumilio homolog 2 (Fragment) OS=Homo sapiens GN=PUM2 PE=1 SV=1 - [A0A0C4DG68_HUMAN]	5.14044e+07	1.56919e+08	1.67381e+08	125234798
Eukaryotic translation initiation factor 2 subunit 3 OS=Homo sapiens GN=EIF2S3 PE=1 SV=3 - [IF2G_HUMAN]	1.76056e+07	3.17596e+07	1.60651e+07	2.18101e+07
Hornerin OS=Homo sapiens GN=HRNR PE=1 SV=2 - [HORN_HUMAN]	5.02663e+07	0	11758415	2.06749e+07
Neuroblast differentiation-associated protein AHNAK OS=Homo sapiens GN=AHNAK PE=1 SV=2 - [AHNK_HUMAN]	3.74543e+07	8.42575e+07	9.14172e+07	7.1043e+07
Insulin receptor substrate 4 OS=Homo sapiens GN=IRS4 PE=1 SV=1 - [IRS4_HUMAN]	2.7091e+07	5.09864e+07	5.26124e+07	4.35632e+07
A-kinase anchor protein 1, mitochondrial OS=Homo sapiens GN=AKAP1 PE=1 SV=1 - [AKAP1_HUMAN]	1.70408e+07	25750536	2.18116e+07	2.15343e+07
Eukaryotic peptide chain release factor subunit 1 OS=Homo sapiens GN=ETF1 PE=1 SV=1 - [B7Z7P8_HUMAN]	0	4.356e+07	3.20817e+07	2.52139e+07
Heterogeneous nuclear ribonucleoprotein U-like protein 1 OS=Homo sapiens GN=HNRNPUL1 PE=1 SV=1 - [A0A0A0MRA5_HUMAN]	2.5675e+07	6.00255e+07	74429895	5.33768e+07
CUGBP Elav-like family member 2 OS=Homo sapiens GN=CELF2 PE=1 SV=1 - [E9PC62_HUMAN]	34578407	6.39132e+07	6.50682e+07	5.45199e+07
Protein ANKHD1-EIF4EBP3 (Fragment) OS=Homo sapiens GN=ANKHD1-EIF4EBP3 PE=4 SV=1 - [H7C0V5_HUMAN]	0	8.61364e+07	3.98683e+06	3.00411e+07
OTU domain-containing protein 4 OS=Homo sapiens GN=OTUD4 PE=1 SV=4 - [OTUD4_HUMAN]	6.92368e+07	8.68188e+07	5.28681e+07	6.96413e+07
Peptidyl-prolyl cis-trans isomerase FKBP4 OS=Homo sapiens GN=FKBP4 PE=1 SV=3 - [FKBP4_HUMAN]	2.01114e+07	6.34905e+07	4.55936e+07	4.30652e+07
Pre-mRNA-processing factor 19 OS=Homo sapiens GN=PRPF19 PE=1 SV=1 - [PRP19_HUMAN]	2.23853e+07	60319169	58427354	4.70439e+07
E3 ubiquitin/ISG15 ligase TRIM25 OS=Homo sapiens GN=TRIM25 PE=1 SV=2 - [TRI25_HUMAN]	7.48737e+06	9.56287e+06	2.48392e+07	1.39632e+07
Phosphatidylinositol-binding clathrin assembly protein OS=Homo sapiens GN=PICALM PE=1 SV=2 - [PICAL_HUMAN]	7.54359e+06	1.89586e+07	2.2655e+07	1.63857e+07
Eukaryotic translation initiation factor 4 gamma 3 OS=Homo sapiens GN=EIF4G3 PE=1 SV=1 - [A0A0U1RQK7_HUMAN]	4.62451e+07	1.47023e+08	7.70645e+07	9.0111e+07
YLP motif-containing protein 1 OS=Homo sapiens GN=YLPM1 PE=1 SV=3 - [YLPM1_HUMAN]	2.25409e+07	6.51777e+07	4.75418e+07	4.50868e+07
BAG family molecular chaperone regulator 3 OS=Homo sapiens GN=BAG3 PE=1 SV=3 - [BAG3_HUMAN]	0	3.08657e+07	26866625	1.92441e+07
Protein RCC2 OS=Homo sapiens GN=RCC2 PE=1 SV=2 - [RCC2_HUMAN]	2.29459e+07	101525668	8.62644e+07	7.02453e+07
Paraspeckle component 1 OS=Homo sapiens GN=PSPC1 PE=1 SV=1 - [PSPC1_HUMAN]	0	4.89386e+07	65873307	3.82706e+07
Segment polarity protein dishevelled homolog DVL-2 OS=Homo sapiens GN=DVL2 PE=1 SV=1 - [I3L2N2_HUMAN]	5.60976e+07	1.64799e+08	6.17774e+07	9.42247e+07
Serine/threonine-protein phosphatase 2A catalytic subunit beta isoform OS=Homo sapiens GN=PPP2CB PE=1 SV=1 - [PP2AB_HUMAN]	0	2.87076e+07	6.64925e+06	1.17856e+07
High density lipoprotein binding protein (Vigilin), isoform CRA_a OS=Homo sapiens GN=HDLBP PE=1 SV=1 - [A0A024R4E5_HUMAN]	1.76504e+07	5.94058e+07	8.49969e+07	5.40177e+07
Voltage-dependent anion-selective channel protein 1 OS=Homo sapiens GN=VDAC1 PE=1 SV=2 - [VDAC1_HUMAN]	0	5.55779e+07	6.07364e+07	3.87714e+07
Protein PRRC2B OS=Homo sapiens GN=PRRC2B PE=1 SV=2 - [PRC2B_HUMAN]	3.5198e+07	1.47766e+08	1.86707e+08	1.23223e+08
Transportin-1 OS=Homo sapiens GN=TNPO1 PE=1 SV=2 - [TNPO1_HUMAN]	7.65353e+07	1.60673e+08	1.4737e+08	1.28193e+08
Retrotransposon-derived protein PEG10 OS=Homo sapiens GN=PEG10 PE=1 SV=1 - [A0A087WXK2_HUMAN]	3.02063e+07	9.78092e+07	8.81394e+07	7.20516e+07
Sorting nexin-9 OS=Homo sapiens GN=SNX9 PE=1 SV=1 - [SNX9_HUMAN]	0	2.84977e+07	1.49694e+07	1.4489e+07
Arginine and glutamate-rich protein 1 OS=Homo sapiens GN=ARGLU1 PE=1 SV=1 - [ARGL1_HUMAN]	8.06263e+06	3.03657e+07	11216470	1.65483e+07
Transportin-2 OS=Homo sapiens GN=TNPO2 PE=1 SV=3 - [TNPO2_HUMAN]	3.96605e+07	1.02762e+08	8.96319e+07	7.73516e+07
Phosphoribosylformylglycinamidine synthase OS=Homo sapiens GN=PFAS PE=1 SV=4 - [PUR4_HUMAN]	35153208	9.53677e+07	4.57515e+07	5.87575e+07
T-complex protein 1 subunit delta OS=Homo sapiens GN=CCT4 PE=1 SV=4 - [TCPD_HUMAN]	1.31368e+07	2.83938e+07	4.20158e+07	2.78488e+07
Keratin, type II cytoskeletal 79 OS=Homo sapiens GN=KRT79 PE=1 SV=2 - [K2C79_HUMAN]	4.4652e+08	3.84978e+08	5.03325e+08	4.44941e+08
TBC1 domain family member 15 (Fragment) OS=Homo sapiens GN=TBC1D15 PE=1 SV=1 - [C9JA93_HUMAN]	1.1807e+07	0	2.09899e+07	1.09323e+07
Pre-mRNA-splicing factor ATP-dependent RNA helicase DHX15 OS=Homo sapiens GN=DHX15 PE=1 SV=2 - [DHX15_HUMAN]	0	5.38749e+07	3.09115e+07	2.82621e+07
Tryptophan--tRNA ligase, cytoplasmic OS=Homo sapiens GN=WARS PE=1 SV=2 - [SYWC_HUMAN]	1.75156e+07	65891433	4.62646e+07	4.32239e+07
Synaptic functional regulator FMR1 OS=Homo sapiens GN=FMR1 PE=1 SV=1 - [FMR1_HUMAN]	7.96636e+06	1.72204e+07	4.99033e+07	2.503e+07
PDZ and LIM domain protein 1 OS=Homo sapiens GN=PDLIM1 PE=1 SV=4 - [PDLI1_HUMAN]	7.7378e+06	2.32243e+07	3.43654e+07	2.17758e+07
Peptidyl-prolyl cis-trans isomerase B OS=Homo sapiens GN=PPIB PE=1 SV=2 - [PPIB_HUMAN]	0	0	16641032	5.54701e+06
Very-long-chain (3R)-3-hydroxyacyl-CoA dehydratase 3 OS=Homo sapiens GN=HACD3 PE=1 SV=2 - [HACD3_HUMAN]	0	6.16125e+07	42530006	3.47142e+07
Aspartate--tRNA ligase, cytoplasmic OS=Homo sapiens GN=DARS PE=1 SV=2 - [SYDC_HUMAN]	17067305	4.17251e+07	2.12836e+07	2.6692e+07
ARCN1 protein OS=Homo sapiens GN=ARCN1 PE=1 SV=1 - [Q6P1Q5_HUMAN]	0	0	1.69602e+07	5.65341e+06
TOX high mobility group box family member 4 OS=Homo sapiens GN=TOX4 PE=1 SV=1 - [TOX4_HUMAN]	2.54651e+07	6.20583e+07	9.44657e+07	6.0663e+07
DAZ-associated protein 1 (Fragment) OS=Homo sapiens GN=DAZAP1 PE=1 SV=2 - [K7EQ02_HUMAN]	45629707	75196683	6.24281e+07	6.10848e+07
R3H domain-containing protein 1 OS=Homo sapiens GN=R3HDM1 PE=1 SV=3 - [R3HD1_HUMAN]	5.21698e+07	8.44893e+07	2.09927e+07	5.25506e+07
Alpha-globin transcription factor CP2 OS=Homo sapiens GN=TFCP2 PE=1 SV=2 - [TFCP2_HUMAN]	0	3.48666e+07	4.67076e+07	2.71914e+07
Protein transport protein Sec24B OS=Homo sapiens GN=SEC24B PE=1 SV=2 - [SC24B_HUMAN]	4.70743e+07	134237854	1.91068e+08	1.24127e+08
Moesin OS=Homo sapiens GN=MSN PE=1 SV=3 - [MOES_HUMAN]	3.25367e+07	9.57649e+07	51671386	5.9991e+07
RNA-binding protein 47 OS=Homo sapiens GN=RBM47 PE=1 SV=1 - [D6R9D6_HUMAN]	0	4.621e+07	7.60163e+07	4.07421e+07
Splicing factor U2AF 65 kDa subunit OS=Homo sapiens GN=U2AF2 PE=1 SV=1 - [K7ENG2_HUMAN]	21469950	4.86293e+07	2.57618e+07	3.19537e+07
Radixin OS=Homo sapiens GN=RDX PE=1 SV=1 - [RADI_HUMAN]	3.25367e+07	6.63029e+07	51671386	5.01703e+07
Transformer-2 protein homolog beta OS=Homo sapiens GN=TRA2B PE=1 SV=1 - [TRA2B_HUMAN]	0	5.43904e+07	1.62709e+08	7.23664e+07
Keratin, type I cytoskeletal 18 OS=Homo sapiens GN=KRT18 PE=1 SV=1 - [F8VZY9_HUMAN]	1681746666	89992437	6.20455e+08	7.97398e+08
Histone deacetylase 1 OS=Homo sapiens GN=HDAC1 PE=1 SV=1 - [HDAC1_HUMAN]	0	44634079	3.27273e+07	2.57871e+07
Protein arginine N-methyltransferase 1 OS=Homo sapiens GN=PRMT1 PE=1 SV=1 - [E9PKG1_HUMAN]	15897482	48851170	4.4728e+07	3.64922e+07
Keratin, type II cytoskeletal 1b OS=Homo sapiens GN=KRT77 PE=2 SV=3 - [K2C1B_HUMAN]	2.45798e+09	2117125371	2.01799e+09	2.1977e+09
Eukaryotic initiation factor 4A-III OS=Homo sapiens GN=EIF4A3 PE=1 SV=4 - [IF4A3_HUMAN]	163374933	2.15133e+08	405701226	2.61403e+08
Double-strand break repair protein MRE11A OS=Homo sapiens GN=MRE11A PE=1 SV=3 - [MRE11_HUMAN]	3.14077e+07	9.9845e+07	1.20483e+08	8.39119e+07
ATP-dependent 6-phosphofructokinase, platelet type (Fragment) OS=Homo sapiens GN=PFKP PE=1 SV=1 - [B1APP6_HUMAN]	0	9.11267e+06	0	3.03756e+06
Synaptobrevin homolog YKT6 OS=Homo sapiens GN=YKT6 PE=1 SV=1 - [YKT6_HUMAN]	0	2.56733e+07	41551079	2.24081e+07
Ezrin OS=Homo sapiens GN=EZR PE=1 SV=3 - [E7EQR4_HUMAN]	3.25367e+07	6.84558e+07	51671386	5.0888e+07
Nucleoside diphosphate-linked moiety X motif 19 OS=Homo sapiens GN=NUDT19 PE=1 SV=1 - [NUD19_HUMAN]	0	4.06304e+07	26523914	2.23848e+07
Segment polarity protein dishevelled homolog DVL-3 OS=Homo sapiens GN=DVL3 PE=1 SV=2 - [DVL3_HUMAN]	5.52258e+07	1.56017e+08	1.23777e+08	1.11673e+08
Multifunctional protein ADE2 (Fragment) OS=Homo sapiens GN=PAICS PE=1 SV=1 - [E9PBS1_HUMAN]	1.45688e+07	1.21041e+07	0	8.89098e+06
Nucleolin OS=Homo sapiens GN=NCL PE=1 SV=3 - [NUCL_HUMAN]	1.58139e+07	51266436	38823182	3.53012e+07
RNA-binding motif, single-stranded-interacting protein 2 OS=Homo sapiens GN=RBMS2 PE=1 SV=1 - [F8W1T6_HUMAN]	4.89594e+06	1.59885e+08	2.03313e+08	1.22698e+08
Nuclear pore complex protein Nup214 OS=Homo sapiens GN=NUP214 PE=1 SV=1 - [A0A0A0MSW3_HUMAN]	1.40398e+07	3.28829e+07	5.19596e+07	3.29608e+07
Proteasome subunit beta type-6 OS=Homo sapiens GN=PSMB6 PE=1 SV=4 - [PSB6_HUMAN]	0	1.59265e+07	0	5.30885e+06
ELAV-like protein 1 OS=Homo sapiens GN=ELAVL1 PE=1 SV=2 - [ELAV1_HUMAN]	0	2.44983e+07	0	8.16609e+06
Caprin-1 OS=Homo sapiens GN=CAPRIN1 PE=1 SV=1 - [G3V153_HUMAN]	0	50076323	2.08716e+07	2.36493e+07
Glucose-6-phosphate isomerase OS=Homo sapiens GN=GPI PE=1 SV=4 - [G6PI_HUMAN]	3.12048e+07	6.43358e+07	76035055	5.71919e+07
Cytosolic acyl coenzyme A thioester hydrolase (Fragment) OS=Homo sapiens GN=ACOT7 PE=1 SV=8 - [K7EKP8_HUMAN]	0	5.33878e+07	1.08353e+07	2.14077e+07
Roquin-2 OS=Homo sapiens GN=RC3H2 PE=1 SV=2 - [RC3H2_HUMAN]	3.13502e+07	8.68438e+07	1.23809e+08	8.06677e+07
Tudor domain-containing protein 3 OS=Homo sapiens GN=TDRD3 PE=1 SV=1 - [TDRD3_HUMAN]	0	50884553	2.55362e+07	2.54736e+07
KH domain-containing, RNA-binding, signal transduction-associated protein 1 OS=Homo sapiens GN=KHDRBS1 PE=1 SV=1 - [KHDR1_HUMAN]	0	4.23494e+07	0	1.41165e+07
N-acylneuraminate cytidylyltransferase OS=Homo sapiens GN=CMAS PE=1 SV=2 - [NEUA_HUMAN]	0	7.30133e+06	0	2.43378e+06
Endoplasmin OS=Homo sapiens GN=HSP90B1 PE=1 SV=1 - [ENPL_HUMAN]	74111848	5.29882e+07	9.42307e+07	7.37769e+07
RNA-binding protein 10 OS=Homo sapiens GN=RBM10 PE=1 SV=3 - [RBM10_HUMAN]	2.52429e+07	4.69804e+07	5.69256e+07	4.30496e+07
ATP-dependent RNA helicase DDX39A OS=Homo sapiens GN=DDX39A PE=1 SV=2 - [DX39A_HUMAN]	0	6.88804e+07	5.64939e+07	4.17914e+07
Polypyrimidine tract binding protein 1, isoform CRA_b OS=Homo sapiens GN=PTBP1 PE=1 SV=4 - [A6NLN1_HUMAN]	3.14295e+07	7.8349e+07	6.32624e+07	5.76803e+07
Elongation factor Tu, mitochondrial OS=Homo sapiens GN=TUFM PE=1 SV=2 - [EFTU_HUMAN]	0	3.55534e+07	26128310	2.05606e+07
Ribosome biogenesis protein BRX1 homolog OS=Homo sapiens GN=BRIX1 PE=1 SV=2 - [BRX1_HUMAN]	0	5.56373e+07	42586264	3.27412e+07
NADH-cytochrome b5 reductase 3 OS=Homo sapiens GN=CYB5R3 PE=1 SV=3 - [NB5R3_HUMAN]	0	26806508	0	8.9355e+06
RNA-binding protein EWS (Fragment) OS=Homo sapiens GN=EWSR1 PE=1 SV=1 - [H7BY36_HUMAN]	3.79739e+07	9.88049e+07	112299669	8.30262e+07
Hepatocyte growth factor-regulated tyrosine kinase substrate OS=Homo sapiens GN=HGS PE=1 SV=1 - [HGS_HUMAN]	40238008	4.33421e+07	2.97017e+07	3.77606e+07
Ubiquitin carboxyl-terminal hydrolase 7 OS=Homo sapiens GN=USP7 PE=1 SV=2 - [UBP7_HUMAN]	0	29099959	2.20287e+07	1.70429e+07
RNA-binding motif protein, X chromosome OS=Homo sapiens GN=RBMX PE=1 SV=3 - [RBMX_HUMAN]	0	1.53055e+07	3.65415e+07	1.72823e+07
Numb-like protein OS=Homo sapiens GN=NUMBL PE=1 SV=1 - [A0A0C4DGH3_HUMAN]	0	37098093	0	12366031
Trinucleotide repeat-containing gene 6C protein OS=Homo sapiens GN=TNRC6C PE=1 SV=3 - [TNR6C_HUMAN]	2.46321e+07	2.92871e+07	3.24876e+07	2.88023e+07
Probable ATP-dependent RNA helicase DDX6 OS=Homo sapiens GN=DDX6 PE=1 SV=2 - [DDX6_HUMAN]	0	57530653	64190246	40573633
Protein LSM14 homolog B (Fragment) OS=Homo sapiens GN=LSM14B PE=1 SV=1 - [Q5TBQ1_HUMAN]	91611080	0	6216282	3.26091e+07
ATP-dependent RNA helicase DDX1 OS=Homo sapiens GN=DDX1 PE=1 SV=1 - [A0A087X2G1_HUMAN]	0	6.02157e+06	15206561	7.07605e+06
D-3-phosphoglycerate dehydrogenase OS=Homo sapiens GN=PHGDH PE=1 SV=1 - [Q5SZU1_HUMAN]	0	2.30518e+07	3.13352e+07	1.8129e+07
Casein kinase II subunit alpha OS=Homo sapiens GN=CSNK2A1 PE=1 SV=1 - [E7EU96_HUMAN]	0	1.76674e+07	0	5.88913e+06
Guanine nucleotide-binding protein-like 3 OS=Homo sapiens GN=GNL3 PE=1 SV=2 - [GNL3_HUMAN]	0	3.80373e+07	2.14456e+07	1.98276e+07
RuvB-like 2 OS=Homo sapiens GN=RUVBL2 PE=1 SV=3 - [RUVB2_HUMAN]	0	55383394	17403763	2.42624e+07
Muscleblind-like 2 (Drosophila), isoform CRA_b OS=Homo sapiens GN=MBLL PE=1 SV=1 - [O95205_HUMAN]	2.18731e+07	79988025	7.76593e+07	5.98401e+07
Drebrin-like protein OS=Homo sapiens GN=DBNL PE=1 SV=1 - [B4DDD6_HUMAN]	0	2.1043e+07	34325884	1.84563e+07
Inosine-5'-monophosphate dehydrogenase 2 (Fragment) OS=Homo sapiens GN=IMPDH2 PE=1 SV=1 - [H0Y4R1_HUMAN]	9234970	4.36626e+07	0	1.76325e+07
T-complex protein 1 subunit gamma OS=Homo sapiens GN=CCT3 PE=1 SV=1 - [B4DUR8_HUMAN]	0	50860899	87604069	4.6155e+07
T-complex protein 1 subunit zeta OS=Homo sapiens GN=CCT6A PE=1 SV=3 - [TCPZ_HUMAN]	8.29762e+06	3.90689e+07	8483150	1.86166e+07
R3H domain-containing protein 2 OS=Homo sapiens GN=R3HDM2 PE=1 SV=1 - [A0A0U1RRA6_HUMAN]	3.28536e+07	5.0788e+07	3.06729e+07	3.81048e+07
Eukaryotic translation initiation factor 3 subunit D OS=Homo sapiens GN=EIF3D PE=1 SV=1 - [EIF3D_HUMAN]	1.90066e+07	112917611	0	4.39747e+07
Protein unc-45 homolog A OS=Homo sapiens GN=UNC45A PE=1 SV=1 - [UN45A_HUMAN]	0	1.54263e+07	38199788	1.78754e+07
TIP41-like protein OS=Homo sapiens GN=TIPRL PE=1 SV=2 - [TIPRL_HUMAN]	0	0	4.70777e+07	1.56926e+07
Phosphoglycerate kinase 1 OS=Homo sapiens GN=PGK1 PE=1 SV=3 - [PGK1_HUMAN]	2.24612e+07	4.08838e+07	62381398	4.19088e+07
Protein SMG7 OS=Homo sapiens GN=SMG7 PE=1 SV=2 - [SMG7_HUMAN]	0	2.56422e+07	3.42854e+07	1.99759e+07
T-complex protein 1 subunit epsilon OS=Homo sapiens GN=CCT5 PE=1 SV=1 - [B7ZAR1_HUMAN]	0	5.00757e+07	66006473	3.86941e+07
Signal transducing adapter molecule 2 OS=Homo sapiens GN=STAM2 PE=1 SV=1 - [STAM2_HUMAN]	4.24785e+07	1.06974e+08	8.26534e+07	7.73685e+07
Fragile X mental retardation syndrome-related protein 2 OS=Homo sapiens GN=FXR2 PE=1 SV=2 - [FXR2_HUMAN]	0	38250259	5.39081e+07	3.07194e+07
S-adenosylmethionine synthase isoform type-2 OS=Homo sapiens GN=MAT2A PE=1 SV=1 - [METK2_HUMAN]	0	1.8388e+07	2.24935e+07	1.36271e+07
POTE ankyrin domain family member J OS=Homo sapiens GN=POTEJ PE=3 SV=1 - [POTEJ_HUMAN]	1.83107e+08	5.0589e+08	3.55118e+08	348038075
WW domain-containing oxidoreductase OS=Homo sapiens GN=WWOX PE=1 SV=1 - [WWOX_HUMAN]	1.04247e+07	1.95658e+07	0	9.99684e+06
Interleukin enhancer-binding factor 2 OS=Homo sapiens GN=ILF2 PE=1 SV=1 - [B4DY09_HUMAN]	0	23320900	1.5946e+07	1.3089e+07
Spermidine synthase OS=Homo sapiens GN=SRM PE=1 SV=1 - [SPEE_HUMAN]	12751526	5.56078e+07	49274631	3.92113e+07
Ubiquitin-like modifier-activating enzyme 1 OS=Homo sapiens GN=UBA1 PE=1 SV=3 - [UBA1_HUMAN]	0	3.71401e+07	2.50515e+07	2.07305e+07
Heat shock 70 kDa protein 4 OS=Homo sapiens GN=HSPA4 PE=1 SV=1 - [A0A087WTS8_HUMAN]	0	16564336	0	5.52145e+06
X-ray repair cross-complementing protein 5 OS=Homo sapiens GN=XRCC5 PE=1 SV=3 - [XRCC5_HUMAN]	0	1.46207e+07	0	4.87357e+06
Serrate RNA effector molecule homolog (Fragment) OS=Homo sapiens GN=SRRT PE=1 SV=1 - [H7C3A1_HUMAN]	0	31659824	1.7355e+07	1.63383e+07
Tubulin--tyrosine ligase-like protein 12 OS=Homo sapiens GN=TTLL12 PE=1 SV=2 - [TTL12_HUMAN]	0	32118348	0	10706116
HAUS augmin-like complex subunit 6 OS=Homo sapiens GN=HAUS6 PE=1 SV=1 - [Q5VY60_HUMAN]	1.01524e+07	25161240	4.19924e+07	2.57687e+07
Tight junction protein ZO-1 OS=Homo sapiens GN=TJP1 PE=1 SV=1 - [A0A087X0K9_HUMAN]	0	0	2.95812e+07	9.86041e+06
Serine/threonine-protein phosphatase 2A 55 kDa regulatory subunit B alpha isoform OS=Homo sapiens GN=PPP2R2A PE=1 SV=1 - [2ABA_HUMAN]	4.07683e+06	1.24192e+07	2.3547e+07	1.33477e+07
Ras GTPase-activating protein-binding protein 1 OS=Homo sapiens GN=G3BP1 PE=1 SV=1 - [G3BP1_HUMAN]	4.15394e+07	1.15039e+08	1.52868e+08	1.03149e+08
Cytoplasmic protein NCK2 OS=Homo sapiens GN=NCK2 PE=1 SV=2 - [NCK2_HUMAN]	0	5.26863e+07	3.08657e+07	2.78507e+07
Myosin-10 OS=Homo sapiens GN=MYH10 PE=1 SV=3 - [MYH10_HUMAN]	4.71405e+07	7.47805e+07	4.60757e+07	5.59989e+07
Nucleolar GTP-binding protein 1 OS=Homo sapiens GN=GTPBP4 PE=1 SV=3 - [NOG1_HUMAN]	0	4.51017e+07	1.28166e+07	1.93061e+07
Cyclin-dependent-like kinase 5 OS=Homo sapiens GN=CDK5 PE=1 SV=3 - [CDK5_HUMAN]	37267369	9.47503e+07	4.64471e+07	5.94883e+07
Stromal membrane-associated protein 1 OS=Homo sapiens GN=SMAP1 PE=1 SV=1 - [A0A087X1X9_HUMAN]	33375200	109192610	1.60997e+08	1.01188e+08
Serine/threonine-protein kinase PRP4 homolog (Fragment) OS=Homo sapiens GN=PRPF4B PE=1 SV=1 - [H0YDJ3_HUMAN]	40589770	62702312	0	34430694
DNA replication licensing factor MCM3 OS=Homo sapiens GN=MCM3 PE=1 SV=3 - [MCM3_HUMAN]	0	0	38874079	1.2958e+07
Cytoskeleton-associated protein 5 OS=Homo sapiens GN=CKAP5 PE=1 SV=3 - [CKAP5_HUMAN]	1.97046e+07	2.12497e+07	2.39988e+07	21651054
Eukaryotic translation initiation factor 4 gamma 2 OS=Homo sapiens GN=EIF4G2 PE=1 SV=1 - [H0Y3P2_HUMAN]	0	2.33586e+07	3.06555e+07	1.80047e+07
Protein transport protein Sec24A OS=Homo sapiens GN=SEC24A PE=1 SV=2 - [SC24A_HUMAN]	2.89527e+07	7.69031e+07	7.71045e+07	6.09868e+07
Fascin OS=Homo sapiens GN=FSCN1 PE=1 SV=3 - [FSCN1_HUMAN]	2.40484e+07	60433641	3.81901e+07	4.08907e+07
Cell division cycle protein 23 homolog OS=Homo sapiens GN=CDC23 PE=1 SV=3 - [CDC23_HUMAN]	22033054	96385956	4.41647e+07	5.41946e+07
Transcriptional coactivator YAP1 OS=Homo sapiens GN=YAP1 PE=1 SV=2 - [YAP1_HUMAN]	0	3.30156e+07	3.13162e+07	2.14439e+07
CUGBP Elav-like family member 1 OS=Homo sapiens GN=CELF1 PE=1 SV=2 - [CELF1_HUMAN]	0	3.9531e+07	6.01389e+07	3.32233e+07
Nucleus accumbens-associated protein 1 OS=Homo sapiens GN=NACC1 PE=1 SV=1 - [NACC1_HUMAN]	0	1.54186e+07	14605106	1.00079e+07
CCR4-NOT transcription complex subunit 1 OS=Homo sapiens GN=CNOT1 PE=1 SV=2 - [CNOT1_HUMAN]	2.33387e+07	6.18732e+07	8.56515e+07	5.69545e+07
Tyrosine-protein phosphatase non-receptor type 23 OS=Homo sapiens GN=PTPN23 PE=1 SV=1 - [PTN23_HUMAN]	1.7901e+07	37981784	57782280	3.78884e+07
Nucleolysin TIAR OS=Homo sapiens GN=TIAL1 PE=1 SV=1 - [TIAR_HUMAN]	2.58119e+07	3.68915e+07	0	2.09011e+07
Cytoplasmic protein NCK1 OS=Homo sapiens GN=NCK1 PE=1 SV=1 - [NCK1_HUMAN]	0	5.26863e+07	3.13294e+07	2.80052e+07
Band 4.1-like protein 3 OS=Homo sapiens GN=EPB41L3 PE=1 SV=1 - [A8K968_HUMAN]	0	2.28354e+07	17752419	1.35293e+07
mRNA decay activator protein ZFP36L2 OS=Homo sapiens GN=ZFP36L2 PE=1 SV=3 - [TISD_HUMAN]	0	0	1.52044e+07	5.06812e+06
RNA-binding protein 20 OS=Homo sapiens GN=RBM20 PE=1 SV=3 - [RBM20_HUMAN]	0	3.25729e+07	2.13792e+07	1.7984e+07
Microtubule-associated protein 4 OS=Homo sapiens GN=MAP4 PE=1 SV=3 - [MAP4_HUMAN]	0	19973066	1.72907e+07	1.24213e+07
Kelch-like ECH-associated protein 1 OS=Homo sapiens GN=KEAP1 PE=1 SV=2 - [KEAP1_HUMAN]	0	53486113	279688579	1.11058e+08
Eukaryotic translation initiation factor 3 subunit A OS=Homo sapiens GN=EIF3A PE=1 SV=1 - [EIF3A_HUMAN]	1.6295e+07	6.92024e+07	53020205	4.61725e+07
Keratin, type II cytoskeletal 78 OS=Homo sapiens GN=KRT78 PE=2 SV=2 - [K2C78_HUMAN]	0	0	1.49406e+07	4.98018e+06
Threonine--tRNA ligase, cytoplasmic OS=Homo sapiens GN=TARS PE=1 SV=3 - [SYTC_HUMAN]	0	2.84085e+07	2.17949e+07	1.67345e+07
STE20-like serine/threonine-protein kinase OS=Homo sapiens GN=SLK PE=1 SV=1 - [SLK_HUMAN]	7.28892e+06	1.35238e+07	1.52312e+07	1.20146e+07
Deubiquitinating protein VCIP135 OS=Homo sapiens GN=VCPIP1 PE=1 SV=2 - [VCIP1_HUMAN]	0	2.90989e+07	4.25016e+07	2.38668e+07
Succinate dehydrogenase [ubiquinone] flavoprotein subunit, mitochondrial OS=Homo sapiens GN=SDHA PE=1 SV=1 - [D6RFM5_HUMAN]	0	0	3.34544e+07	1.11515e+07
Importin subunit alpha-4 OS=Homo sapiens GN=KPNA3 PE=1 SV=2 - [IMA4_HUMAN]	0	56905059	0	18968353
Putative segment polarity protein dishevelled homolog DVL1P1 OS=Homo sapiens GN=DVL1P1 PE=5 SV=1 - [DVLP1_HUMAN]	5.82475e+07	1.74129e+08	98302684	1.10226e+08
Desmoplakin OS=Homo sapiens GN=DSP PE=1 SV=3 - [DESP_HUMAN]	1.34104e+07	1.93366e+07	3.57832e+07	22843402
Constitutive coactivator of PPAR-gamma-like protein 1 OS=Homo sapiens GN=FAM120A PE=1 SV=2 - [F120A_HUMAN]	13910351	1.02238e+07	1.92858e+07	1.44733e+07
Spartin OS=Homo sapiens GN=SPG20 PE=1 SV=1 - [SPG20_HUMAN]	0	0	9.72879e+06	3.24293e+06
Clathrin heavy chain 1 OS=Homo sapiens GN=CLTC PE=1 SV=5 - [CLH1_HUMAN]	12851374	4.23366e+07	44163594	3.31172e+07
G patch domain-containing protein 1 OS=Homo sapiens GN=GPATCH1 PE=1 SV=1 - [GPTC1_HUMAN]	9.09154e+06	0	3.92996e+07	1.61304e+07
Transcription intermediary factor 1-beta OS=Homo sapiens GN=TRIM28 PE=1 SV=5 - [TIF1B_HUMAN]	0	2.91551e+07	2.5388e+07	1.81811e+07
E3 ubiquitin-protein ligase TRIM56 OS=Homo sapiens GN=TRIM56 PE=1 SV=3 - [TRI56_HUMAN]	0	1.65e+08	0	5.50001e+07
26S proteasome non-ATPase regulatory subunit 3 OS=Homo sapiens GN=PSMD3 PE=1 SV=2 - [PSMD3_HUMAN]	0	1.53828e+07	0	5.12761e+06
Delta-1-pyrroline-5-carboxylate synthase OS=Homo sapiens GN=ALDH18A1 PE=1 SV=2 - [P5CS_HUMAN]	0	2.09545e+07	0	6.98482e+06
PERQ amino acid-rich with GYF domain-containing protein 1 OS=Homo sapiens GN=GIGYF1 PE=1 SV=2 - [PERQ1_HUMAN]	0	1.52062e+07	0	5.06875e+06
TGF-beta-activated kinase 1 and MAP3K7-binding protein 2 OS=Homo sapiens GN=TAB2 PE=1 SV=1 - [TAB2_HUMAN]	0	1.17466e+07	2.17238e+07	1.11568e+07
Replication protein A 70 kDa DNA-binding subunit OS=Homo sapiens GN=RPA1 PE=1 SV=2 - [RFA1_HUMAN]	1.90438e+06	1.63216e+07	0	6.07533e+06
Eukaryotic translation initiation factor 5 OS=Homo sapiens GN=EIF5 PE=1 SV=2 - [IF5_HUMAN]	2.03424e+07	111667511	102266839	7.80923e+07
60 kDa heat shock protein, mitochondrial OS=Homo sapiens GN=HSPD1 PE=1 SV=2 - [CH60_HUMAN]	0	28371295	0	9.4571e+06
Gem-associated protein 5 OS=Homo sapiens GN=GEMIN5 PE=1 SV=3 - [GEMI5_HUMAN]	0	4.55807e+07	2.03328e+07	2.19712e+07
La-related protein 1B OS=Homo sapiens GN=LARP1B PE=1 SV=2 - [LAR1B_HUMAN]	36349233	1.03733e+08	6.99511e+07	7.00113e+07
U2 snRNP-associated SURP motif-containing protein OS=Homo sapiens GN=U2SURP PE=1 SV=1 - [E7ET15_HUMAN]	0	1.94027e+08	9.73591e+07	9.71288e+07
Transcription elongation factor SPT5 OS=Homo sapiens GN=SUPT5H PE=1 SV=1 - [SPT5H_HUMAN]	0	3.39464e+07	1.49321e+07	1.62928e+07
Transcription elongation regulator 1 OS=Homo sapiens GN=TCERG1 PE=1 SV=1 - [G3V220_HUMAN]	9.52274e+06	0	2.98165e+07	1.31131e+07
Condensin complex subunit 2 (Fragment) OS=Homo sapiens GN=NCAPH PE=1 SV=8 - [C9J470_HUMAN]	0	0	1.0287e+07	3.42902e+06
Centrosomal protein of 97 kDa OS=Homo sapiens GN=CEP97 PE=1 SV=1 - [E9PG22_HUMAN]	0	1.45446e+07	2.16926e+08	7.7157e+07
HCG2044799 OS=Homo sapiens GN=HNRNPUL2-BSCL2 PE=4 SV=1 - [H3BQZ7_HUMAN]	0	36724840	19549857	1.87582e+07
AP-3 complex subunit delta-1 OS=Homo sapiens GN=AP3D1 PE=1 SV=1 - [AP3D1_HUMAN]	0	9.76513e+06	7.90157e+06	5.8889e+06
Coatomer subunit beta' OS=Homo sapiens GN=COPB2 PE=1 SV=2 - [COPB2_HUMAN]	0	1.59222e+07	12574290	9.49882e+06
pre-rRNA processing protein FTSJ3 OS=Homo sapiens GN=FTSJ3 PE=1 SV=2 - [SPB1_HUMAN]	0	2.71842e+07	13175365	1.34532e+07
HAUS augmin-like complex subunit 8 OS=Homo sapiens GN=HAUS8 PE=1 SV=3 - [HAUS8_HUMAN]	0	0	1.57016e+07	5.23386e+06
Uncharacterized protein OS=Homo sapiens PE=4 SV=1 - [U3KPZ7_HUMAN]	8.26389e+06	1.37026e+07	0	7.32217e+06
ATP-dependent RNA helicase DDX42 OS=Homo sapiens GN=DDX42 PE=1 SV=1 - [A0A0A0MSJ0_HUMAN]	0	1.13599e+07	1.3249e+07	8.20298e+06
Zinc finger FYVE domain-containing protein 16 OS=Homo sapiens GN=ZFYVE16 PE=1 SV=3 - [ZFY16_HUMAN]	0	9.00692e+06	1.92745e+07	9.42715e+06
Probable ATP-dependent RNA helicase DDX46 OS=Homo sapiens GN=DDX46 PE=1 SV=2 - [DDX46_HUMAN]	0	2.4953e+07	21421377	1.54581e+07
Dihydropyrimidinase-related protein 3 OS=Homo sapiens GN=DPYSL3 PE=1 SV=1 - [DPYL3_HUMAN]	0	2.69811e+07	0	8.99369e+06
Probable 28S rRNA (cytosine(4447)-C(5))-methyltransferase OS=Homo sapiens GN=NOP2 PE=1 SV=2 - [NOP2_HUMAN]	0	2.53184e+07	0	8.43948e+06
WD repeat-containing protein 62 OS=Homo sapiens GN=WDR62 PE=1 SV=4 - [WDR62_HUMAN]	7.27327e+06	1.5751e+07	0	7.67475e+06
Bifunctional purine biosynthesis protein PURH OS=Homo sapiens GN=ATIC PE=1 SV=3 - [PUR9_HUMAN]	0	1.71257e+07	35403805	1.75098e+07
Protein SON OS=Homo sapiens GN=SON PE=1 SV=4 - [SON_HUMAN]	1.61219e+07	75287923	5.39782e+07	4.84627e+07
DNA topoisomerase 1 OS=Homo sapiens GN=TOP1 PE=1 SV=2 - [TOP1_HUMAN]	0	1.05954e+07	0	3.53178e+06
U5 small nuclear ribonucleoprotein 200 kDa helicase OS=Homo sapiens GN=SNRNP200 PE=1 SV=2 - [U520_HUMAN]	0	3.87293e+07	2.09124e+07	1.98806e+07
Serine/threonine-protein phosphatase 6 regulatory subunit 3 OS=Homo sapiens GN=PPP6R3 PE=1 SV=1 - [H7BXH2_HUMAN]	0	0	1.89941e+07	6.33135e+06
Synergin gamma OS=Homo sapiens GN=SYNRG PE=1 SV=2 - [SYNRG_HUMAN]	0	0	1.98673e+07	6.62244e+06
Talin-1 OS=Homo sapiens GN=TLN1 PE=1 SV=3 - [TLN1_HUMAN]	5243176	8.98481e+06	7736282	7.32142e+06
Selenocysteine insertion sequence-binding protein 2-like OS=Homo sapiens GN=SECISBP2L PE=1 SV=3 - [SBP2L_HUMAN]	0	0	4.05351e+06	1.35117e+06
DNA replication licensing factor MCM7 OS=Homo sapiens GN=MCM7 PE=1 SV=4 - [MCM7_HUMAN]	0	1.54164e+07	18274274	1.12302e+07
Kinesin-like protein KIF11 OS=Homo sapiens GN=KIF11 PE=1 SV=2 - [KIF11_HUMAN]	0	0	3.31497e+06	1.10499e+06
Coatomer subunit alpha OS=Homo sapiens GN=COPA PE=1 SV=2 - [COPA_HUMAN]	0	1.97768e+07	0	6.59226e+06
Complement C3 OS=Homo sapiens GN=C3 PE=1 SV=2 - [CO3_HUMAN]	0	4.57215e+07	1.18871e+07	1.92029e+07
Staphylococcal nuclease domain-containing protein 1 OS=Homo sapiens GN=SND1 PE=1 SV=1 - [SND1_HUMAN]	0	2.22229e+07	0	7.40763e+06
Lipopolysaccharide-responsive and beige-like anchor protein (Fragment) OS=Homo sapiens GN=LRBA PE=1 SV=1 - [H0YAC6_HUMAN]	0	2.10652e+07	0	7.02172e+06
Probable JmjC domain-containing histone demethylation protein 2C OS=Homo sapiens GN=JMJD1C PE=1 SV=2 - [JHD2C_HUMAN]	0	3.5144e+06	1.37754e+07	5.76326e+06
ELKS/Rab6-interacting/CAST family member 1 OS=Homo sapiens GN=ERC1 PE=1 SV=1 - [X6RM00_HUMAN]	0	0	1.59221e+07	5.30736e+06
eIF-2-alpha kinase activator GCN1 OS=Homo sapiens GN=GCN1 PE=1 SV=6 - [GCN1_HUMAN]	0	0	0	0
Tetratricopeptide repeat protein 28 OS=Homo sapiens GN=TTC28 PE=1 SV=1 - [A0A087WW06_HUMAN]	6.1345e+06	26107797	1.94173e+07	1.72199e+07
Nuclear pore complex protein Nup98-Nup96 OS=Homo sapiens GN=NUP98 PE=1 SV=4 - [NUP98_HUMAN]	0	2.56404e+06	0	854679
FACT complex subunit SPT16 OS=Homo sapiens GN=SUPT16H PE=1 SV=1 - [SP16H_HUMAN]	0	1.06896e+07	0	3.56318e+06
Inhibitor of Bruton tyrosine kinase OS=Homo sapiens GN=IBTK PE=1 SV=1 - [E7EPI0_HUMAN]	0	1.73542e+06	4.00437e+06	1.91326e+06
Pre-mRNA-processing-splicing factor 8 OS=Homo sapiens GN=PRPF8 PE=1 SV=2 - [PRP8_HUMAN]	0	1.8303e+07	5.97663e+06	8.09321e+06
Serine/arginine repetitive matrix protein 2 OS=Homo sapiens GN=SRRM2 PE=1 SV=2 - [SRRM2_HUMAN]	0	0	0	0
Uncharacterized protein KIAA1671 OS=Homo sapiens GN=KIAA1671 PE=1 SV=2 - [K1671_HUMAN]	0	0	0	0
BCL-6 corepressor OS=Homo sapiens GN=BCOR PE=1 SV=1 - [BCOR_HUMAN]	0	7.33442e+06	0	2.44481e+06
Host cell factor 1 OS=Homo sapiens GN=HCFC1 PE=1 SV=2 - [HCFC1_HUMAN]	0	28033395	2.46983e+07	1.75772e+07

[truncated: 18 more sheets: 10-MAGEL2 heat stress edited, 11-Cterm heat stress raw, 12-Cterm heat stress edited, 13-PMAGEL2-1, 14-PMAGEL2-2, 15-PMAGEL2-3, 16-PMAGEL2-4, 17-PMAGEL2-5, 18-PMAGEL2-6, 19-PMAGEL2-LLAA-1, 20-PMAGEL2-LLAA-2, 21-PMAGEL2-LLAA-3, 22-PMAGEL2-RC-1, 23-PMAGEL2-RC-2, 24-PMAGEL2-RC-3, 25-MAGEL2-1, 26-MAGEL2-2, 27-MAGEL2-3]
