# Supplementary material for: The N-terminal domain of the Schaaf–Yang syndrome protein MAGEL2 likely has a role in RNA metabolism
Source: J Biol Chem. 2021 Jul 12;297(2):100959. doi: 10.1016/j.jbc.2021.100959 (PMC8350409; doi:10.1016/j.jbc.2021.100959)
Supplement: Supplemental Table S2 [file mmc4.xlsx]

## Sheet: human MAGEL2
#BioGRID Interaction ID	Interactor A	Interactor B	Experimental System	Experimental System	Author	Publication Source	Qualifications
610856	TRIM27	MAGEL2	Reconstituted Complex	physical	Doyle JM (2010)	PUBMED:20864041	-
833218	MAGEL2	TRIM27	Affinity Capture-Western	physical	Hao YH (2013)	PUBMED:23452853	-
833222	TRIM27	MAGEL2	Affinity Capture-Western	physical	Hao YH (2013)	PUBMED:23452853	-
833223	MAGEL2	TRIM27	Affinity Capture-MS	physical	Hao YH (2013)	PUBMED:23452853	-
833224	MAGEL2	USP7	Affinity Capture-MS	physical	Hao YH (2013)	PUBMED:23452853	-
833225	MAGEL2	VPS26A	Affinity Capture-MS	physical	Hao YH (2013)	PUBMED:23452853	-
833226	MAGEL2	VPS35	Affinity Capture-MS	physical	Hao YH (2013)	PUBMED:23452853	-
833233	VPS35	MAGEL2	Affinity Capture-Western	physical	Hao YH (2013)	PUBMED:23452853	-
1417223	MAGEL2	PCGF6	Two-hybrid	physical	Kozakova L (2015)	PUBMED:25590999	-
2385763	IRS4	MAGEL2	Two-hybrid	physical	Wijesuriya TM (2017)	PUBMED:28973533	interaction assayed by mammalian protein-protein interaction trap (MAPPIT)
2385766	RNF41	MAGEL2	Two-hybrid	physical	Wijesuriya TM (2017)	PUBMED:28973533	interaction assayed by mammalian protein-protein interaction trap (MAPPIT)
2385768	USP8	MAGEL2	Two-hybrid	physical	Wijesuriya TM (2017)	PUBMED:28973533	interaction assayed by mammalian protein-protein interaction trap (MAPPIT)
2385770	VPS52	MAGEL2	Two-hybrid	physical	Wijesuriya TM (2017)	PUBMED:28973533	interaction assayed by mammalian protein-protein interaction trap (MAPPIT)
2385771	NDN	MAGEL2	Proximity Label-MS	physical	Wijesuriya TM (2017)	PUBMED:28973533	interaction assayed by BioID
2385773	MAGEL2	TRIM27	Proximity Label-MS	physical	Wijesuriya TM (2017)	PUBMED:28973533	interaction assayed by BioID
2385774	MAGEL2	USP8	Proximity Label-MS	physical	Wijesuriya TM (2017)	PUBMED:28973533	interaction assayed by BioID
2385775	MAGEL2	USP7	Proximity Label-MS	physical	Wijesuriya TM (2017)	PUBMED:28973533	interaction assayed by BioID
2712180	SUFU	MAGEL2	Two-hybrid	physical	Luck K (2020)	PUBMED:32296183	This human reference interactome (HuRI) was generated by performing nine two-hybrid screens with the high confidence interactions determined by pairwise verification by quadruplicate retesting and sequence confirmation. This HI-III-20 dataset contains over 52,000 PPIs involving more than 8,000 proteins.
2716350	FHL2	MAGEL2	Two-hybrid	physical	Luck K (2020)	PUBMED:32296183	This human reference interactome (HuRI) was generated by performing nine two-hybrid screens with the high confidence interactions determined by pairwise verification by quadruplicate retesting and sequence confirmation. This HI-III-20 dataset contains over 52,000 PPIs involving more than 8,000 proteins.
retrieved Feb. 8, 2021

## Sheet: mouse Magel2
#BioGRID Interaction ID	Interactor A	Interactor B	Experimental System	Experimental System Type	Author	Publication Source	Qualifications
853170	Magel2	Fez1	Affinity Capture-Western	physical	Lee S (2005)	PUBMED:15649943	-
947869	Magel2	Pias1	Affinity Capture-Western	physical	Gur I (2014)	PUBMED:24911587	-
2682160	Ccdc63	Magel2	Co-fractionation	physical	Pourhaghighi R (2020)	PUBMED:32325033	High confidence interactions had an EPIC Score >= 0.683
2682161	Snx8	Magel2	Co-fractionation	physical	Pourhaghighi R (2020)	PUBMED:32325033	High confidence interactions had an EPIC Score >= 0.683
2682162	Sult1d1	Magel2	Co-fractionation	physical	Pourhaghighi R (2020)	PUBMED:32325033	High confidence interactions had an EPIC Score >= 0.683
retrieved Feb. 8, 2021

## Sheet: summary
	12 HUMAN MAGEL2 interactors			5 MOUSE Magel2 interactors
	FHL2	four and a half LIM domains 2		Ccdc63	coiled-coil domain containing 63
	IRS4	insulin receptor substrate 4		Fez1	fasciculation and elongation protein zeta 1 (zygin I)
	NDN	necdin, MAGE family member		Pias1	protein inhibitor of activated STAT 1
	PCGF6	polycomb group ring finger 6		Snx8	sorting nexin 8
	RNF41	ring finger protein 41		Sult1d1	sulfotransferase family 1D, member 1
	SUFU	SUFU negative regulator of hedgehog signaling
	TRIM27	tripartite motif containing 27
	USP7	ubiquitin specific peptidase 7
	USP8	ubiquitin specific peptidase 8
	VPS26A	VPS26, retromer complex component A
	VPS35	VPS35, retromer complex component
	VPS52	VPS52, GARP complex subunit
	GENE ONTOLOGY BIOLOGICAL PROCESS			GENE ONTOLOGY BIOLOGICAL PROCESS
	Arp2/3 Complex-Mediated Actin Nucleation			Arp2/3 Complex-Mediated Actin Nucleation
	Negative Regulation Of Transcription, DNA-Templated			Positive Regulation Of Actin Nucleation
	Protein K63-Linked Ubiquitination			Protein K63-Linked Ubiquitination
	Regulation Of Circadian Rhythm
	Retrograde Transport, Endosome To Golgi			Retrograde Transport, Endosome To Golgi
